# Supplementary material for: Colossal flexoresistance in dielectrics
Source: Nat Commun. 2020 May 22;11:2586. doi: 10.1038/s41467-020-16207-7 (PMC7244591; doi:10.1038/s41467-020-16207-7)
Supplement: Supplementary file 3 — Source Data [file 41467_2020_16207_MOESM3_ESM.xlsx]

## Sheet: Fig. 1b
Figure 1b	Colossal decrease of resistivity in highly polarized ultrathin dielectrics
	barrier height difference (eV)	Resistivity (a.u.)
	0	1
	0.3	0.91062
	0.6	0.68453
	0.9	0.40878
	1.2	0.17423
	1.5	0.03178
	1.8	0.00741
	2.1	1.91952e-05
	2.4	2.20461e-07
	2.7	6.83205e-09
	3	4.24156e-10
	--	--	--
	--	--	--
	--	--	--
	--	--	--
	--	--	--
	--	--	--
	--	--	--
	--	--	--
	--	--	--
	--	--	--

## Sheet: Fig. 2b
Figure 2b	Strain profile
	x1(nm)	x3(Å)	u11(%)
	1	1	0.49183
	1	2	0.51726
	1	3	0.54289
	1	4	0.56872
	1	5	0.59474
	1	6	0.62096
	1	7	0.64735
	1	8	0.67393
	1	9	0.70068
	1	10	0.7276
	1	11	0.75468
	1	12	0.78192
	1	13	0.80931
	1	14	0.83685
	1	15	0.86453
	1	16	0.89234
	1	17	0.92029
	1	18	0.94835
	1	19	0.97653
	1	20	1.00483
	1	21	1.03323
	1	22	1.06172
	1	23	1.09031
	1	24	1.11899
	1	25	1.14775
	1	26	1.17659
	1	27	1.20549
	1	28	1.23446
	1	29	1.26348
	1	30	1.29255
	1	31	1.32166
	1	32	1.35083
	1	33	1.38004
	1	34	1.40932
	1	35	1.43866
	2	1	0.47718
	2	2	0.50362
	2	3	0.53029
	2	4	0.55718
	2	5	0.58428
	2	6	0.61159
	2	7	0.63911
	2	8	0.66683
	2	9	0.69474
	2	10	0.72284
	2	11	0.75112
	2	12	0.77958
	2	13	0.80821
	2	14	0.837
	2	15	0.86595
	2	16	0.89505
	2	17	0.92429
	2	18	0.95368
	2	19	0.98319
	2	20	1.01283
	2	21	1.04259
	2	22	1.07246
	2	23	1.10243
	2	24	1.13249
	2	25	1.16265
	2	26	1.19289
	2	27	1.22321
	2	28	1.2536
	2	29	1.28405
	2	30	1.31457
	2	31	1.34514
	2	32	1.37574
	2	33	1.40635
	2	34	1.43697
	2	35	1.46757
	3	1	0.46025
	3	2	0.4878
	3	3	0.5156
	3	4	0.54364
	3	5	0.57193
	3	6	0.60045
	3	7	0.6292
	3	8	0.65818
	3	9	0.68737
	3	10	0.71677
	3	11	0.74638
	3	12	0.77619
	3	13	0.80618
	3	14	0.83636
	3	15	0.86672
	3	16	0.89725
	3	17	0.92794
	3	18	0.95878
	3	19	0.98977
	3	20	1.0209
	3	21	1.05216
	3	22	1.08354
	3	23	1.11505
	3	24	1.14666
	3	25	1.17837
	3	26	1.21017
	3	27	1.24207
	3	28	1.27403
	3	29	1.30607
	3	30	1.33817
	3	31	1.37032
	3	32	1.40252
	3	33	1.4348
	3	34	1.46713
	3	35	1.49953
	4	1	0.44065
	4	2	0.4694
	4	3	0.49844
	4	4	0.52775
	4	5	0.55734
	4	6	0.58719
	4	7	0.6173
	4	8	0.64766
	4	9	0.67827
	4	10	0.70911
	4	11	0.74019
	4	12	0.77149
	4	13	0.803
	4	14	0.83472
	4	15	0.86665
	4	16	0.89876
	4	17	0.93106
	4	18	0.96354
	4	19	0.99618
	4	20	1.02898
	4	21	1.06193
	4	22	1.09502
	4	23	1.12824
	4	24	1.16159
	4	25	1.19504
	4	26	1.2286
	4	27	1.26226
	4	28	1.296
	4	29	1.32983
	4	30	1.36373
	4	31	1.39769
	4	32	1.4317
	4	33	1.46572
	4	34	1.49976
	4	35	1.53378
	5	1	0.41799
	5	2	0.44806
	5	3	0.47845
	5	4	0.50914
	5	5	0.54015
	5	6	0.57145
	5	7	0.60304
	5	8	0.63493
	5	9	0.66709
	5	10	0.69952
	5	11	0.73221
	5	12	0.76516
	5	13	0.79836
	5	14	0.83179
	5	15	0.86545
	5	16	0.89932
	5	17	0.93341
	5	18	0.96769
	5	19	1.00217
	5	20	1.03682
	5	21	1.07164
	5	22	1.10662
	5	23	1.14175
	5	24	1.17702
	5	25	1.21242
	5	26	1.24793
	5	27	1.28356
	5	28	1.31928
	5	29	1.35509
	5	30	1.39097
	5	31	1.42692
	5	32	1.46293
	5	33	1.49902
	5	34	1.53518
	5	35	1.5714
	6	1	0.39177
	6	2	0.42326
	6	3	0.45511
	6	4	0.48731
	6	5	0.51987
	6	6	0.55276
	6	7	0.58599
	6	8	0.61955
	6	9	0.65342
	6	10	0.6876
	6	11	0.72208
	6	12	0.75685
	6	13	0.7919
	6	14	0.82723
	6	15	0.86282
	6	16	0.89866
	6	17	0.93473
	6	18	0.97104
	6	19	1.00756
	6	20	1.0443
	6	21	1.08122
	6	22	1.11833
	6	23	1.1556
	6	24	1.19304
	6	25	1.23061
	6	26	1.26833
	6	27	1.30617
	6	28	1.34412
	6	29	1.38216
	6	30	1.42031
	6	31	1.45852
	6	32	1.4968
	6	33	1.5351
	6	34	1.57341
	6	35	1.61172
	7	1	0.36147
	7	2	0.39449
	7	3	0.42793
	7	4	0.46176
	7	5	0.496
	7	6	0.53062
	7	7	0.56563
	7	8	0.60101
	7	9	0.63676
	7	10	0.67286
	7	11	0.70931
	7	12	0.7461
	7	13	0.78321
	7	14	0.82063
	7	15	0.85835
	7	16	0.89637
	7	17	0.93465
	7	18	0.97321
	7	19	1.01201
	7	20	1.05105
	7	21	1.09031
	7	22	1.12978
	7	23	1.16945
	7	24	1.2093
	7	25	1.24932
	7	26	1.28949
	7	27	1.3298
	7	28	1.37024
	7	29	1.41078
	7	30	1.45142
	7	31	1.49215
	7	32	1.53295
	7	33	1.57384
	7	34	1.61481
	7	35	1.65583
	8	1	0.3264
	8	2	0.36107
	8	3	0.3962
	8	4	0.43181
	8	5	0.46787
	8	6	0.50439
	8	7	0.54134
	8	8	0.57872
	8	9	0.61653
	8	10	0.65475
	8	11	0.69336
	8	12	0.73237
	8	13	0.77175
	8	14	0.8115
	8	15	0.8516
	8	16	0.89204
	8	17	0.9328
	8	18	0.97386
	8	19	1.01522
	8	20	1.05685
	8	21	1.09875
	8	22	1.14089
	8	23	1.18325
	8	24	1.22582
	8	25	1.26859
	8	26	1.31154
	8	27	1.35464
	8	28	1.3979
	8	29	1.44128
	8	30	1.48477
	8	31	1.52836
	8	32	1.57203
	8	33	1.61573
	8	34	1.65944
	8	35	1.70316
	9	1	0.28588
	9	2	0.3223
	9	3	0.35926
	9	4	0.39676
	9	5	0.43478
	9	6	0.47333
	9	7	0.51239
	9	8	0.55196
	9	9	0.59202
	9	10	0.63255
	9	11	0.67356
	9	12	0.71501
	9	13	0.75691
	9	14	0.79924
	9	15	0.84197
	9	16	0.8851
	9	17	0.9286
	9	18	0.97247
	9	19	1.01667
	9	20	1.0612
	9	21	1.10604
	9	22	1.15116
	9	23	1.19654
	9	24	1.24217
	9	25	1.28803
	9	26	1.33409
	9	27	1.38034
	9	28	1.42675
	9	29	1.47331
	9	30	1.51999
	9	31	1.56678
	9	32	1.61366
	9	33	1.66065
	9	34	1.70772
	9	35	1.75484
	10	1	0.23898
	10	2	0.27725
	10	3	0.31615
	10	4	0.35569
	10	5	0.39584
	10	6	0.43659
	10	7	0.47794
	10	8	0.51988
	10	9	0.5624
	10	10	0.60547
	10	11	0.6491
	10	12	0.69326
	10	13	0.73793
	10	14	0.78312
	10	15	0.82878
	10	16	0.87491
	10	17	0.92149
	10	18	0.96849
	10	19	1.0159
	10	20	1.06369
	10	21	1.11184
	10	22	1.16034
	10	23	1.20914
	10	24	1.25823
	10	25	1.30759
	10	26	1.3572
	10	27	1.40701
	10	28	1.45703
	10	29	1.50721
	10	30	1.55756
	10	31	1.60801
	10	32	1.65857
	10	33	1.70916
	10	34	1.75979
	10	35	1.81041
	11	1	0.18479
	11	2	0.22501
	11	3	0.26595
	11	4	0.30763
	11	5	0.35003
	11	6	0.39314
	11	7	0.43696
	11	8	0.48146
	11	9	0.52665
	11	10	0.5725
	11	11	0.619
	11	12	0.66613
	11	13	0.71388
	11	14	0.76223
	11	15	0.81115
	11	16	0.86062
	11	17	0.91063
	11	18	0.96114
	11	19	1.01213
	11	20	1.06358
	11	21	1.11547
	11	22	1.16775
	11	23	1.22041
	11	24	1.27341
	11	25	1.32673
	11	26	1.38033
	11	27	1.4342
	11	28	1.48829
	11	29	1.54257
	11	30	1.59703
	11	31	1.65162
	11	32	1.70634
	11	33	1.76118
	11	34	1.81612
	11	35	1.87108
	12	1	0.12212
	12	2	0.16434
	12	3	0.20741
	12	4	0.25136
	12	5	0.29614
	12	6	0.34178
	12	7	0.38824
	12	8	0.43552
	12	9	0.4836
	12	10	0.53247
	12	11	0.58212
	12	12	0.63252
	12	13	0.68365
	12	14	0.7355
	12	15	0.78804
	12	16	0.84125
	12	17	0.89509
	12	18	0.94955
	12	19	1.00458
	12	20	1.06017
	12	21	1.11628
	12	22	1.17287
	12	23	1.22992
	12	24	1.28738
	12	25	1.34522
	12	26	1.40341
	12	27	1.46191
	12	28	1.52068
	12	29	1.57969
	12	30	1.63891
	12	31	1.69828
	12	32	1.75779
	12	33	1.81735
	12	34	1.87695
	12	35	1.93656
	13	1	0.04979
	13	2	0.09403
	13	3	0.13928
	13	4	0.18554
	13	5	0.23281
	13	6	0.28108
	13	7	0.33034
	13	8	0.38057
	13	9	0.43177
	13	10	0.48392
	13	11	0.53699
	13	12	0.59097
	13	13	0.64584
	13	14	0.70157
	13	15	0.75812
	13	16	0.81549
	13	17	0.87363
	13	18	0.9325
	13	19	0.99209
	13	20	1.05234
	13	21	1.11323
	13	22	1.17471
	13	23	1.23673
	13	24	1.29926
	13	25	1.36226
	13	26	1.42567
	13	27	1.48946
	13	28	1.55358
	13	29	1.61798
	13	30	1.68261
	13	31	1.74745
	13	32	1.81245
	13	33	1.87761
	13	34	1.94287
	13	35	2.00813
	14	1	-0.03366
	14	2	0.01255
	14	3	0.05996
	14	4	0.10858
	14	5	0.15839
	14	6	0.20941
	14	7	0.2616
	14	8	0.31497
	14	9	0.36949
	14	10	0.42516
	14	11	0.48194
	14	12	0.53982
	14	13	0.59878
	14	14	0.65878
	14	15	0.71979
	14	16	0.7818
	14	17	0.84474
	14	18	0.9086
	14	19	0.97332
	14	20	1.03887
	14	21	1.10519
	14	22	1.17225
	14	23	1.23998
	14	24	1.30834
	14	25	1.37728
	14	26	1.44673
	14	27	1.51664
	14	28	1.58697
	14	29	1.65764
	14	30	1.72862
	14	31	1.79982
	14	32	1.87121
	14	33	1.94267
	14	34	2.01419
	14	35	2.08574
	15	1	-0.12962
	15	2	-0.08159
	15	3	-0.03213
	15	4	0.01876
	15	5	0.07109
	15	6	0.12485
	15	7	0.18004
	15	8	0.23665
	15	9	0.29466
	15	10	0.35406
	15	11	0.41482
	15	12	0.47692
	15	13	0.54033
	15	14	0.60503
	15	15	0.67097
	15	16	0.73813
	15	17	0.80645
	15	18	0.87589
	15	19	0.94642
	15	20	1.01796
	15	21	1.09047
	15	22	1.16389
	15	23	1.23816
	15	24	1.31321
	15	25	1.38897
	15	26	1.46538
	15	27	1.54237
	15	28	1.61986
	15	29	1.69779
	15	30	1.77607
	15	31	1.85466
	15	32	1.93349
	15	33	2.01253
	15	34	2.09169
	15	35	2.17082
	16	1	-0.23964
	16	2	-0.19009
	16	3	-0.13883
	16	4	-0.08584
	16	5	-0.03113
	16	6	0.02531
	16	7	0.08347
	16	8	0.14335
	16	9	0.20494
	16	10	0.26822
	16	11	0.33317
	16	12	0.39977
	16	13	0.46799
	16	14	0.53779
	16	15	0.60914
	16	16	0.68199
	16	17	0.75631
	16	18	0.83203
	16	19	0.90909
	16	20	0.98745
	16	21	1.06703
	16	22	1.14776
	16	23	1.22957
	16	24	1.31237
	16	25	1.39609
	16	26	1.48063
	16	27	1.56591
	16	28	1.65185
	16	29	1.73834
	16	30	1.8253
	16	31	1.91263
	16	32	2.00022
	16	33	2.08794
	16	34	2.17574
	16	35	2.26361
	17	1	-0.36489
	17	2	-0.31433
	17	3	-0.26173
	17	4	-0.20708
	17	5	-0.15034
	17	6	-0.09152
	17	7	-0.0306
	17	8	0.03242
	17	9	0.09753
	17	10	0.16471
	17	11	0.23396
	17	12	0.30525
	17	13	0.37855
	17	14	0.45383
	17	15	0.53105
	17	16	0.61015
	17	17	0.6911
	17	18	0.77382
	17	19	0.85826
	17	20	0.94434
	17	21	1.03198
	17	22	1.12109
	17	23	1.21159
	17	24	1.30337
	17	25	1.39632
	17	26	1.49035
	17	27	1.58534
	17	28	1.68116
	17	29	1.77771
	17	30	1.87486
	17	31	1.9725
	17	32	2.07054
	17	33	2.16888
	17	34	2.26741
	17	35	2.36581
	18	1	-0.50624
	18	2	-0.45547
	18	3	-0.40227
	18	4	-0.34662
	18	5	-0.28846
	18	6	-0.22778
	18	7	-0.16457
	18	8	-0.09879
	18	9	-0.03046
	18	10	0.04043
	18	11	0.11388
	18	12	0.18987
	18	13	0.26837
	18	14	0.34936
	18	15	0.4328
	18	16	0.51864
	18	17	0.60682
	18	18	0.69728
	18	19	0.78995
	18	20	0.88474
	18	21	0.98156
	18	22	1.08032
	18	23	1.18089
	18	24	1.28316
	18	25	1.38699
	18	26	1.49225
	18	27	1.59879
	18	28	1.70647
	18	29	1.81512
	18	30	1.92459
	18	31	2.03469
	18	32	2.14525
	18	33	2.25606
	18	34	2.367
	18	35	2.4781
	19	1	-0.66325
	19	2	-0.61346
	19	3	-0.5608
	19	4	-0.50524
	19	5	-0.44671
	19	6	-0.38515
	19	7	-0.32052
	19	8	-0.25279
	19	9	-0.18192
	19	10	-0.1079
	19	11	-0.03071
	19	12	0.04965
	19	13	0.13317
	19	14	0.21983
	19	15	0.30962
	19	16	0.40247
	19	17	0.49835
	19	18	0.59719
	19	19	0.69891
	19	20	0.80342
	19	21	0.91062
	19	22	1.02037
	19	23	1.13256
	19	24	1.24702
	19	25	1.36359
	19	26	1.48211
	19	27	1.60237
	19	28	1.72417
	19	29	1.84731
	19	30	1.97158
	19	31	2.09678
	19	32	2.22271
	19	33	2.3492
	19	34	2.47598
	19	35	2.60249
	20	1	-0.83379
	20	2	-0.78657
	20	3	-0.73603
	20	4	-0.68213
	20	5	-0.62473
	20	6	-0.56377
	20	7	-0.49916
	20	8	-0.43082
	20	9	-0.35869
	20	10	-0.28271
	20	11	-0.20283
	20	12	-0.11901
	20	13	-0.03123
	20	14	0.06054
	20	15	0.15628
	20	16	0.25599
	20	17	0.35963
	20	18	0.46716
	20	19	0.5785
	20	20	0.69357
	20	21	0.81226
	20	22	0.93444
	20	23	1.05995
	20	24	1.18863
	20	25	1.32026
	20	26	1.45463
	20	27	1.59148
	20	28	1.73056
	20	29	1.87157
	20	30	2.01423
	20	31	2.15816
	20	32	2.30305
	20	33	2.44848
	20	34	2.59424
	20	35	2.74038
	21	1	-1.0124
	21	2	-0.96971
	21	3	-0.9233
	21	4	-0.87313
	21	5	-0.81899
	21	6	-0.76078
	21	7	-0.69833
	21	8	-0.63154
	21	9	-0.56025
	21	10	-0.48436
	21	11	-0.40375
	21	12	-0.31832
	21	13	-0.22796
	21	14	-0.13262
	21	15	-0.0322
	21	16	0.07331
	21	17	0.18396
	21	18	0.29973
	21	19	0.42061
	21	20	0.54653
	21	21	0.67741
	21	22	0.81312
	21	23	0.95352
	21	24	1.09839
	21	25	1.2475
	21	26	1.40057
	21	27	1.55729
	21	28	1.71729
	21	29	1.88019
	21	30	2.04557
	21	31	2.21303
	21	32	2.38217
	21	33	2.55255
	21	34	2.72361
	21	35	2.89412
	22	1	-1.18953
	22	2	-1.15338
	22	3	-1.11326
	22	4	-1.06912
	22	5	-1.0207
	22	6	-0.96785
	22	7	-0.91035
	22	8	-0.848
	22	9	-0.78059
	22	10	-0.7079
	22	11	-0.62971
	22	12	-0.54582
	22	13	-0.45602
	22	14	-0.36011
	22	15	-0.25791
	22	16	-0.14924
	22	17	-0.03398
	22	18	0.08801
	22	19	0.21682
	22	20	0.35249
	22	21	0.49503
	22	22	0.6444
	22	23	0.8005
	22	24	0.96318
	22	25	1.1322
	22	26	1.30726
	22	27	1.48797
	22	28	1.67389
	22	29	1.86445
	22	30	2.05904
	22	31	2.25689
	22	32	2.45723
	22	33	2.65914
	22	34	2.8621
	22	35	3.06624
	23	1	-1.35053
	23	2	-1.32228
	23	3	-1.2901
	23	4	-1.25394
	23	5	-1.21351
	23	6	-1.16863
	23	7	-1.11901
	23	8	-1.0644
	23	9	-1.00447
	23	10	-0.93892
	23	11	-0.86741
	23	12	-0.78959
	23	13	-0.7051
	23	14	-0.61357
	23	15	-0.51462
	23	16	-0.40789
	23	17	-0.29299
	23	18	-0.16959
	23	19	-0.03735
	23	20	0.10403
	23	21	0.2548
	23	22	0.41515
	23	23	0.58521
	23	24	0.76501
	23	25	0.95447
	23	26	1.15338
	23	27	1.36139
	23	28	1.57797
	23	29	1.80247
	23	30	2.03408
	23	31	2.27187
	23	32	2.51486
	23	33	2.76185
	23	34	3.01115
	23	35	3.25927
	24	1	-1.47729
	24	2	-1.45681
	24	3	-1.43275
	24	4	-1.40508
	24	5	-1.37357
	24	6	-1.338
	24	7	-1.29808
	24	8	-1.25352
	24	9	-1.20396
	24	10	-1.14902
	24	11	-1.08829
	24	12	-1.02129
	24	13	-0.94753
	24	14	-0.86647
	24	15	-0.77754
	24	16	-0.68011
	24	17	-0.57355
	24	18	-0.45715
	24	19	-0.33023
	24	20	-0.19203
	24	21	-0.04184
	24	22	0.1211
	24	23	0.29746
	24	24	0.48792
	24	25	0.69303
	24	26	0.91323
	24	27	1.14872
	24	28	1.39945
	24	29	1.66491
	24	30	1.94414
	24	31	2.23546
	24	32	2.53665
	24	33	2.84494
	24	34	3.15843
	24	35	3.47779
	25	1	-1.55188
	25	2	-1.53697
	25	3	-1.51913
	25	4	-1.49827
	25	5	-1.47421
	25	6	-1.44676
	25	7	-1.41567
	25	8	-1.38065
	25	9	-1.3414
	25	10	-1.29756
	25	11	-1.24873
	25	12	-1.19445
	25	13	-1.13423
	25	14	-1.06747
	25	15	-0.99355
	25	16	-0.91172
	25	17	-0.82119
	25	18	-0.72103
	25	19	-0.61026
	25	20	-0.48773
	25	21	-0.35224
	25	22	-0.20242
	25	23	-0.03683
	25	24	0.14613
	25	25	0.34815
	25	26	0.57107
	25	27	0.81678
	25	28	1.08731
	25	29	1.3846
	25	30	1.71048
	25	31	2.06616
	25	32	2.45169
	25	33	2.86413
	25	34	3.29479
	25	35	3.72277
	26	1	-1.56235
	26	2	-1.54978
	26	3	-1.53488
	26	4	-1.51734
	26	5	-1.49709
	26	6	-1.47385
	26	7	-1.44751
	26	8	-1.41778
	26	9	-1.3845
	26	10	-1.34734
	26	11	-1.30607
	26	12	-1.2603
	26	13	-1.20972
	26	14	-1.15382
	26	15	-1.09216
	26	16	-1.02409
	26	17	-0.94896
	26	18	-0.86591
	26	19	-0.77404
	26	20	-0.67217
	26	21	-0.55903
	26	22	-0.43302
	26	23	-0.29242
	26	24	-0.13505
	26	25	0.04142
	26	26	0.23988
	26	27	0.46348
	26	28	0.71617
	26	29	1.00243
	26	30	1.32818
	26	31	1.70093
	26	32	2.13182
	26	33	2.63746
	26	34	3.24582
	26	35	4.00316
	27	1	-1.50548
	27	2	-1.49301
	27	3	-1.47823
	27	4	-1.46067
	27	5	-1.44035
	27	6	-1.41693
	27	7	-1.39037
	27	8	-1.36037
	27	9	-1.32685
	27	10	-1.28948
	27	11	-1.24815
	27	12	-1.2025
	27	13	-1.15238
	27	14	-1.09735
	27	15	-1.03719
	27	16	-0.97138
	27	17	-0.89956
	27	18	-0.82108
	27	19	-0.7354
	27	20	-0.64159
	27	21	-0.5388
	27	22	-0.42569
	27	23	-0.30088
	27	24	-0.16234
	27	25	-0.00786
	27	26	0.16571
	27	27	0.36184
	27	28	0.5852
	27	29	0.84089
	27	30	1.13528
	27	31	1.4746
	27	32	1.86532
	27	33	2.31079
	27	34	2.8098
	27	35	3.34849
	28	1	-1.38545
	28	2	-1.3723
	28	3	-1.35648
	28	4	-1.33747
	28	5	-1.31539
	28	6	-1.28982
	28	7	-1.26082
	28	8	-1.22796
	28	9	-1.19123
	28	10	-1.15018
	28	11	-1.10478
	28	12	-1.05451
	28	13	-0.99932
	28	14	-0.93863
	28	15	-0.87236
	28	16	-0.79989
	28	17	-0.72109
	28	18	-0.63529
	28	19	-0.54232
	28	20	-0.44144
	28	21	-0.33249
	28	22	-0.21463
	28	23	-0.0877
	28	24	0.04921
	28	25	0.19625
	28	26	0.35442
	28	27	0.52389
	28	28	0.70584
	28	29	0.90057
	28	30	1.10977
	28	31	1.33436
	28	32	1.57755
	28	33	1.84286
	28	34	2.13894
	28	35	2.47939
	29	1	-1.21217
	29	2	-1.19814
	29	3	-1.18108
	29	4	-1.16086
	29	5	-1.13729
	29	6	-1.11027
	29	7	-1.07953
	29	8	-1.04493
	29	9	-1.00617
	29	10	-0.96309
	29	11	-0.91531
	29	12	-0.86266
	29	13	-0.80471
	29	14	-0.74128
	29	15	-0.67189
	29	16	-0.59634
	29	17	-0.51415
	29	18	-0.42511
	29	19	-0.32874
	29	20	-0.22488
	29	21	-0.11308
	29	22	0.00671
	29	23	0.13484
	29	24	0.27112
	29	25	0.41569
	29	26	0.56797
	29	27	0.72765
	29	28	0.89348
	29	29	1.06444
	29	30	1.23826
	29	31	1.41293
	29	32	1.58469
	29	33	1.75001
	29	34	1.90207
	29	35	2.03146
	30	1	-1.0016
	30	2	-0.98675
	30	3	-0.9691
	30	4	-0.94869
	30	5	-0.92512
	30	6	-0.89845
	30	7	-0.86826
	30	8	-0.83459
	30	9	-0.797
	30	10	-0.75553
	30	11	-0.7097
	30	12	-0.65956
	30	13	-0.60461
	30	14	-0.54492
	30	15	-0.47996
	30	16	-0.40984
	30	17	-0.33404
	30	18	-0.25273
	30	19	-0.16541
	30	20	-0.07236
	30	21	0.02685
	30	22	0.13173
	30	23	0.2426
	30	24	0.35864
	30	25	0.47992
	30	26	0.60511
	30	27	0.73381
	30	28	0.86384
	30	29	0.99398
	30	30	1.12062
	30	31	1.24116
	30	32	1.3497
	30	33	1.44165
	30	34	1.50787
	30	35	1.54252
	31	1	-0.77347
	31	2	-0.75898
	31	3	-0.74231
	31	4	-0.72342
	31	5	-0.70204
	31	6	-0.67811
	31	7	-0.65141
	31	8	-0.62188
	31	9	-0.5893
	31	10	-0.55365
	31	11	-0.51474
	31	12	-0.47255
	31	13	-0.42693
	31	14	-0.37791
	31	15	-0.32539
	31	16	-0.26949
	31	17	-0.21015
	31	18	-0.14764
	31	19	-0.08202
	31	20	-0.01372
	31	21	0.05701
	31	22	0.1295
	31	23	0.20326
	31	24	0.27728
	31	25	0.35077
	31	26	0.42233
	31	27	0.49086
	31	28	0.55463
	31	29	0.61238
	31	30	0.66229
	31	31	0.70335
	31	32	0.734
	31	33	0.75389
	31	34	0.76164
	31	35	0.75808
	32	1	-0.5467
	32	2	-0.53503
	32	3	-0.52198
	32	4	-0.50752
	32	5	-0.49144
	32	6	-0.47376
	32	7	-0.45433
	32	8	-0.43319
	32	9	-0.41024
	32	10	-0.38557
	32	11	-0.35911
	32	12	-0.33103
	32	13	-0.30131
	32	14	-0.2702
	32	15	-0.23775
	32	16	-0.20432
	32	17	-0.17004
	32	18	-0.13539
	32	19	-0.10063
	32	20	-0.06634
	32	21	-0.0329
	32	22	-0.00104
	32	23	0.02879
	32	24	0.05573
	32	25	0.07932
	32	26	0.09863
	32	27	0.11323
	32	28	0.12219
	32	29	0.12514
	32	30	0.12106
	32	31	0.10959
	32	32	0.08943
	32	33	0.0603
	32	34	0.02073
	32	35	-0.02837
	33	1	-0.33644
	33	2	-0.33068
	33	3	-0.32445
	33	4	-0.31769
	33	5	-0.31038
	33	6	-0.30255
	33	7	-0.2942
	33	8	-0.28543
	33	9	-0.2763
	33	10	-0.26692
	33	11	-0.25741
	33	12	-0.24796
	33	13	-0.23873
	33	14	-0.22998
	33	15	-0.22192
	33	16	-0.21488
	33	17	-0.20914
	33	18	-0.20507
	33	19	-0.20302
	33	20	-0.20342
	33	21	-0.20666
	33	22	-0.21322
	33	23	-0.22351
	33	24	-0.23804
	33	25	-0.25725
	33	26	-0.28169
	33	27	-0.31179
	33	28	-0.34814
	33	29	-0.39116
	33	30	-0.44143
	33	31	-0.49928
	33	32	-0.56521
	33	33	-0.63938
	33	34	-0.72237
	33	35	-0.81448
	34	1	-0.15167
	34	2	-0.15471
	34	3	-0.1582
	34	4	-0.16211
	34	5	-0.16652
	34	6	-0.1715
	34	7	-0.17714
	34	8	-0.18359
	34	9	-0.19096
	34	10	-0.19943
	34	11	-0.20916
	34	12	-0.22037
	34	13	-0.23324
	34	14	-0.24805
	34	15	-0.26502
	34	16	-0.28446
	34	17	-0.30661
	34	18	-0.33182
	34	19	-0.36036
	34	20	-0.39261
	34	21	-0.42886
	34	22	-0.46951
	34	23	-0.51485
	34	24	-0.56529
	34	25	-0.62113
	34	26	-0.68279
	34	27	-0.75053
	34	28	-0.8248
	34	29	-0.90584
	34	30	-0.99413
	34	31	-1.08992
	34	32	-1.19377
	34	33	-1.30586
	34	34	-1.42676
	34	35	-1.55602
	35	1	0.0041
	35	2	-0.00977
	35	3	-0.02492
	35	4	-0.04133
	35	5	-0.05916
	35	6	-0.07851
	35	7	-0.09953
	35	8	-0.12236
	35	9	-0.14717
	35	10	-0.17414
	35	11	-0.20347
	35	12	-0.23533
	35	13	-0.26998
	35	14	-0.3076
	35	15	-0.34845
	35	16	-0.39278
	35	17	-0.44083
	35	18	-0.49287
	35	19	-0.54918
	35	20	-0.61001
	35	21	-0.67568
	35	22	-0.74644
	35	23	-0.8226
	35	24	-0.90445
	35	25	-0.9923
	35	26	-1.08643
	35	27	-1.18717
	35	28	-1.2948
	35	29	-1.40962
	35	30	-1.53189
	35	31	-1.66187
	35	32	-1.79974
	35	33	-1.94572
	35	34	-2.10002
	35	35	-2.26314
	36	1	0.1313
	36	2	0.10547
	36	3	0.07766
	36	4	0.04786
	36	5	0.01589
	36	6	-0.01837
	36	7	-0.0551
	36	8	-0.09443
	36	9	-0.13657
	36	10	-0.18167
	36	11	-0.22994
	36	12	-0.28156
	36	13	-0.33675
	36	14	-0.39572
	36	15	-0.45868
	36	16	-0.52586
	36	17	-0.5975
	36	18	-0.67381
	36	19	-0.75505
	36	20	-0.84145
	36	21	-0.93327
	36	22	-1.03074
	36	23	-1.13411
	36	24	-1.24364
	36	25	-1.35955
	36	26	-1.48209
	36	27	-1.6115
	36	28	-1.748
	36	29	-1.89181
	36	30	-2.04317
	36	31	-2.2023
	36	32	-2.36945
	36	33	-2.5448
	36	34	-2.72855
	36	35	-2.92057
	37	1	0.2327
	37	2	0.1947
	37	3	0.15411
	37	4	0.1109
	37	5	0.06486
	37	6	0.0159
	37	7	-0.0362
	37	8	-0.09155
	37	9	-0.15036
	37	10	-0.21277
	37	11	-0.279
	37	12	-0.3492
	37	13	-0.4236
	37	14	-0.50237
	37	15	-0.58573
	37	16	-0.67385
	37	17	-0.76699
	37	18	-0.8653
	37	19	-0.96905
	37	20	-1.07841
	37	21	-1.19363
	37	22	-1.31489
	37	23	-1.44244
	37	24	-1.57644
	37	25	-1.71718
	37	26	-1.86479
	37	27	-2.01955
	37	28	-2.18159
	37	29	-2.35118
	37	30	-2.52841
	37	31	-2.71355
	37	32	-2.90664
	37	33	-3.10799
	37	34	-3.31764
	37	35	-3.53623
	38	1	0.31124
	38	2	0.26117
	38	3	0.20805
	38	4	0.15179
	38	5	0.09223
	38	6	0.02923
	38	7	-0.03739
	38	8	-0.10778
	38	9	-0.18213
	38	10	-0.26058
	38	11	-0.34334
	38	12	-0.43056
	38	13	-0.52246
	38	14	-0.61919
	38	15	-0.72097
	38	16	-0.82796
	38	17	-0.94039
	38	18	-1.05841
	38	19	-1.18226
	38	20	-1.31209
	38	21	-1.44813
	38	22	-1.59054
	38	23	-1.73952
	38	24	-1.89525
	38	25	-2.05792
	38	26	-2.22767
	38	27	-2.40471
	38	28	-2.58917
	38	29	-2.78124
	38	30	-2.98105
	38	31	-3.18881
	38	32	-3.40465
	38	33	-3.62881
	38	34	-3.86138
	38	35	-4.10248
	39	1	0.37061
	39	2	0.30911
	39	3	0.24413
	39	4	0.17559
	39	5	0.10329
	39	6	0.02712
	39	7	-0.05311
	39	8	-0.13752
	39	9	-0.22631
	39	10	-0.31962
	39	11	-0.41764
	39	12	-0.52051
	39	13	-0.62844
	39	14	-0.74158
	39	15	-0.86012
	39	16	-0.98422
	39	17	-1.11408
	39	18	-1.24983
	39	19	-1.3917
	39	20	-1.53981
	39	21	-1.69437
	39	22	-1.85551
	39	23	-2.02344
	39	24	-2.19826
	39	25	-2.38019
	39	26	-2.56933
	39	27	-2.7659
	39	28	-2.96998
	39	29	-3.18181
	39	30	-3.40146
	39	31	-3.62918
	39	32	-3.86499
	39	33	-4.10921
	39	34	-4.36181
	39	35	-4.62344
	40	1	0.41361
	40	2	0.34133
	40	3	0.26525
	40	4	0.18525
	40	5	0.10117
	40	6	0.01288
	40	7	-0.0798
	40	8	-0.17701
	40	9	-0.27892
	40	10	-0.38568
	40	11	-0.49747
	40	12	-0.61443
	40	13	-0.73676
	40	14	-0.86459
	40	15	-0.9981
	40	16	-1.13745
	40	17	-1.28281
	40	18	-1.43432
	40	19	-1.59215
	40	20	-1.75644
	40	21	-1.92735
	40	22	-2.10501
	40	23	-2.28958
	40	24	-2.48118
	40	25	-2.67998
	40	26	-2.88607
	40	27	-3.09963
	40	28	-3.32077
	40	29	-3.54969
	40	30	-3.78649
	40	31	-4.03143
	40	32	-4.28464
	40	33	-4.54642
	40	34	-4.81684
	40	35	-5.09622
	41	1	0.44338
	41	2	0.36133
	41	3	0.27514
	41	4	0.1847
	41	5	0.08985
	41	6	-0.00953
	41	7	-0.11362
	41	8	-0.22253
	41	9	-0.33644
	41	10	-0.45548
	41	11	-0.57983
	41	12	-0.70961
	41	13	-0.845
	41	14	-0.98613
	41	15	-1.13315
	41	16	-1.2862
	41	17	-1.44544
	41	18	-1.61096
	41	19	-1.78295
	41	20	-1.96149
	41	21	-2.14674
	41	22	-2.33879
	41	23	-2.53782
	41	24	-2.74391
	41	25	-2.95723
	41	26	-3.17788
	41	27	-3.40607
	41	28	-3.64187
	41	29	-3.88555
	41	30	-4.13718
	41	31	-4.39705
	41	32	-4.66524
	41	33	-4.94214
	41	34	-5.22778
	41	35	-5.52288
	42	1	0.4618
	42	2	0.37075
	42	3	0.27533
	42	4	0.1754
	42	5	0.07083
	42	6	-0.03853
	42	7	-0.15283
	42	8	-0.27219
	42	9	-0.39678
	42	10	-0.52673
	42	11	-0.66218
	42	12	-0.80327
	42	13	-0.95015
	42	14	-1.10293
	42	15	-1.26174
	42	16	-1.42671
	42	17	-1.59796
	42	18	-1.77559
	42	19	-1.95973
	42	20	-2.15048
	42	21	-2.34797
	42	22	-2.55229
	42	23	-2.76359
	42	24	-2.98199
	42	25	-3.20764
	42	26	-3.44067
	42	27	-3.68127
	42	28	-3.92958
	42	29	-4.18583
	42	30	-4.45017
	42	31	-4.72287
	42	32	-5.00408
	42	33	-5.29411
	42	34	-5.59304
	42	35	-5.90114
	43	1	0.47117
	43	2	0.37213
	43	3	0.2685
	43	4	0.16011
	43	5	0.04684
	43	6	-0.07144
	43	7	-0.19487
	43	8	-0.32358
	43	9	-0.45771
	43	10	-0.59737
	43	11	-0.7427
	43	12	-0.89381
	43	13	-1.05081
	43	14	-1.21381
	43	15	-1.3829
	43	16	-1.55818
	43	17	-1.73976
	43	18	-1.9277
	43	19	-2.12215
	43	20	-2.32317
	43	21	-2.53091
	43	22	-2.74546
	43	23	-2.96701
	43	24	-3.19564
	43	25	-3.43158
	43	26	-3.67494
	43	27	-3.92596
	43	28	-4.18478
	43	29	-4.45167
	43	30	-4.72676
	43	31	-5.01035
	43	32	-5.30254
	43	33	-5.60371
	43	34	-5.91389
	43	35	-6.23374
	44	1	0.47281
	44	2	0.36667
	44	3	0.25571
	44	4	0.13977
	44	5	0.01875
	44	6	-0.10749
	44	7	-0.23904
	44	8	-0.37605
	44	9	-0.51859
	44	10	-0.66678
	44	11	-0.82071
	44	12	-0.98045
	44	13	-1.14609
	44	14	-1.3177
	44	15	-1.49537
	44	16	-1.67915
	44	17	-1.86916
	44	18	-2.06547
	44	19	-2.26821
	44	20	-2.47748
	44	21	-2.69344
	44	22	-2.91621
	44	23	-3.14597
	44	24	-3.38288
	44	25	-3.62714
	44	26	-3.87892
	44	27	-4.13845
	44	28	-4.4059
	44	29	-4.68153
	44	30	-4.96551
	44	31	-5.25812
	44	32	-5.55952
	44	33	-5.87001
	44	34	-6.18968
	44	35	-6.51883
	45	1	0.46797
	45	2	0.35569
	45	3	0.23831
	45	4	0.11568
	45	5	-0.01224
	45	6	-0.14555
	45	7	-0.28432
	45	8	-0.42861
	45	9	-0.57849
	45	10	-0.73399
	45	11	-0.89518
	45	12	-1.06208
	45	13	-1.23476
	45	14	-1.41326
	45	15	-1.59767
	45	16	-1.78807
	45	17	-1.98457
	45	18	-2.18728
	45	19	-2.39637
	45	20	-2.61196
	45	21	-2.83424
	45	22	-3.06338
	45	23	-3.29958
	45	24	-3.54301
	45	25	-3.79391
	45	26	-4.05243
	45	27	-4.31883
	45	28	-4.59327
	45	29	-4.87602
	45	30	-5.16721
	45	31	-5.46714
	45	32	-5.77593
	45	33	-6.09392
	45	34	-6.42119
	45	35	-6.75836
	46	1	0.45675
	46	2	0.33897
	46	3	0.21579
	46	4	0.08714
	46	5	-0.04693
	46	6	-0.18646
	46	7	-0.3314
	46	8	-0.48177
	46	9	-0.63754
	46	10	-0.79872
	46	11	-0.96533
	46	12	-1.13742
	46	13	-1.31504
	46	14	-1.4983
	46	15	-1.6873
	46	16	-1.88219
	46	17	-2.08313
	46	18	-2.29028
	46	19	-2.50383
	46	20	-2.72396
	46	21	-2.95087
	46	22	-3.18474
	46	23	-3.4258
	46	24	-3.67422
	46	25	-3.93023
	46	26	-4.194
	46	27	-4.46577
	46	28	-4.74571
	46	29	-5.03404
	46	30	-5.33095
	46	31	-5.63668
	46	32	-5.95138
	46	33	-6.27534
	46	34	-6.60865
	46	35	-6.95158
	47	1	0.43845
	47	2	0.31559
	47	3	0.18713
	47	4	0.05319
	47	5	-0.08606
	47	6	-0.2305
	47	7	-0.38
	47	8	-0.53454
	47	9	-0.69407
	47	10	-0.85865
	47	11	-1.02835
	47	12	-1.20328
	47	13	-1.38359
	47	14	-1.56945
	47	15	-1.76105
	47	16	-1.95857
	47	17	-2.16223
	47	18	-2.37221
	47	19	-2.58874
	47	20	-2.81199
	47	21	-3.04219
	47	22	-3.27951
	47	23	-3.52418
	47	24	-3.77635
	47	25	-4.03625
	47	26	-4.30403
	47	27	-4.57993
	47	28	-4.86407
	47	29	-5.1567
	47	30	-5.45795
	47	31	-5.76806
	47	32	-6.08714
	47	33	-6.41549
	47	34	-6.75317
	47	35	-7.1007
	48	1	0.41128
	48	2	0.28316
	48	3	0.15013
	48	4	0.01236
	48	5	-0.12994
	48	6	-0.2767
	48	7	-0.4279
	48	8	-0.58363
	48	9	-0.74402
	48	10	-0.90925
	48	11	-1.07953
	48	12	-1.25507
	48	13	-1.4361
	48	14	-1.62283
	48	15	-1.81549
	48	16	-2.01429
	48	17	-2.21942
	48	18	-2.43109
	48	19	-2.64948
	48	20	-2.87479
	48	21	-3.10719
	48	22	-3.34687
	48	23	-3.59401
	48	24	-3.84878
	48	25	-4.11137
	48	26	-4.38194
	48	27	-4.66068
	48	28	-4.94774
	48	29	-5.24334
	48	30	-5.54761
	48	31	-5.86077
	48	32	-6.18294
	48	33	-6.51435
	48	34	-6.85506
	48	35	-7.20528
	49	1	0.37869
	49	2	0.24558
	49	3	0.11001
	49	4	-0.0285
	49	5	-0.17038
	49	6	-0.31601
	49	7	-0.46579
	49	8	-0.62004
	49	9	-0.77909
	49	10	-0.94322
	49	11	-1.11269
	49	12	-1.28773
	49	13	-1.46856
	49	14	-1.65537
	49	15	-1.84837
	49	16	-2.04771
	49	17	-2.2536
	49	18	-2.46619
	49	19	-2.68567
	49	20	-2.91218
	49	21	-3.14592
	49	22	-3.38702
	49	23	-3.63569
	49	24	-3.89205
	49	25	-4.1563
	49	26	-4.42857
	49	27	-4.70907
	49	28	-4.99791
	49	29	-5.29531
	49	30	-5.60136
	49	31	-5.9163
	49	32	-6.24019
	49	33	-6.57333
	49	34	-6.91573
	49	35	-7.26791
	50	1	0.36159
	50	2	0.22615
	50	3	0.09021
	50	4	-0.04753
	50	5	-0.1881
	50	6	-0.33226
	50	7	-0.48065
	50	8	-0.6337
	50	9	-0.79178
	50	10	-0.95517
	50	11	-1.12412
	50	12	-1.29881
	50	13	-1.47946
	50	14	-1.66622
	50	15	-1.85929
	50	16	-2.0588
	50	17	-2.26493
	50	18	-2.47783
	50	19	-2.69767
	50	20	-2.92459
	50	21	-3.15877
	50	22	-3.40034
	50	23	-3.6495
	50	24	-3.90636
	50	25	-4.17113
	50	26	-4.44394
	50	27	-4.72497
	50	28	-5.01436
	50	29	-5.31232
	50	30	-5.61895
	50	31	-5.93447
	50	32	-6.25899
	50	33	-6.59271
	50	34	-6.93567
	50	35	-7.28807
	51	1	0.37869
	51	2	0.24557
	51	3	0.10999
	51	4	-0.02852
	51	5	-0.17041
	51	6	-0.31605
	51	7	-0.46583
	51	8	-0.62008
	51	9	-0.77914
	51	10	-0.94326
	51	11	-1.11273
	51	12	-1.28775
	51	13	-1.46858
	51	14	-1.65537
	51	15	-1.84836
	51	16	-2.0477
	51	17	-2.25358
	51	18	-2.46616
	51	19	-2.68563
	51	20	-2.91213
	51	21	-3.14587
	51	22	-3.38696
	51	23	-3.63562
	51	24	-3.89197
	51	25	-4.15622
	51	26	-4.42849
	51	27	-4.70899
	51	28	-4.99782
	51	29	-5.29521
	51	30	-5.60124
	51	31	-5.91616
	51	32	-6.24003
	51	33	-6.57314
	51	34	-6.91551
	51	35	-7.26765
	52	1	0.41132
	52	2	0.28322
	52	3	0.1502
	52	4	0.01245
	52	5	-0.12985
	52	6	-0.27661
	52	7	-0.42782
	52	8	-0.58356
	52	9	-0.74396
	52	10	-0.9092
	52	11	-1.07948
	52	12	-1.25504
	52	13	-1.43608
	52	14	-1.62282
	52	15	-1.81549
	52	16	-2.01429
	52	17	-2.21943
	52	18	-2.4311
	52	19	-2.6495
	52	20	-2.87481
	52	21	-3.10722
	52	22	-3.3469
	52	23	-3.59404
	52	24	-3.84881
	52	25	-4.11139
	52	26	-4.38195
	52	27	-4.66069
	52	28	-4.94775
	52	29	-5.24334
	52	30	-5.5476
	52	31	-5.86076
	52	32	-6.18294
	52	33	-6.51435
	52	34	-6.85507
	52	35	-7.20529
	53	1	0.4384
	53	2	0.31551
	53	3	0.18704
	53	4	0.05309
	53	5	-0.08617
	53	6	-0.2306
	53	7	-0.3801
	53	8	-0.53462
	53	9	-0.69415
	53	10	-0.85871
	53	11	-1.02839
	53	12	-1.20331
	53	13	-1.38361
	53	14	-1.56946
	53	15	-1.76104
	53	16	-1.95855
	53	17	-2.1622
	53	18	-2.37217
	53	19	-2.58869
	53	20	-2.81193
	53	21	-3.04213
	53	22	-3.27944
	53	23	-3.5241
	53	24	-3.77626
	53	25	-4.03616
	53	26	-4.30394
	53	27	-4.57983
	53	28	-4.86398
	53	29	-5.15661
	53	30	-5.45784
	53	31	-5.76795
	53	32	-6.08701
	53	33	-6.41535
	53	34	-6.75301
	53	35	-7.10055
	54	1	0.45678
	54	2	0.33902
	54	3	0.21587
	54	4	0.08723
	54	5	-0.04683
	54	6	-0.18636
	54	7	-0.3313
	54	8	-0.48167
	54	9	-0.63744
	54	10	-0.79864
	54	11	-0.96526
	54	12	-1.13736
	54	13	-1.315
	54	14	-1.49827
	54	15	-1.6873
	54	16	-1.88221
	54	17	-2.08316
	54	18	-2.29032
	54	19	-2.50388
	54	20	-2.72402
	54	21	-2.95094
	54	22	-3.18483
	54	23	-3.42589
	54	24	-3.67432
	54	25	-3.93033
	54	26	-4.19411
	54	27	-4.46588
	54	28	-4.74583
	54	29	-5.03417
	54	30	-5.3311
	54	31	-5.63685
	54	32	-5.95158
	54	33	-6.27556
	54	34	-6.60887
	54	35	-6.95177
	55	1	0.46793
	55	2	0.35562
	55	3	0.23821
	55	4	0.11557
	55	5	-0.01236
	55	6	-0.14568
	55	7	-0.28444
	55	8	-0.42873
	55	9	-0.5786
	55	10	-0.7341
	55	11	-0.89527
	55	12	-1.06215
	55	13	-1.23481
	55	14	-1.41329
	55	15	-1.59768
	55	16	-1.78805
	55	17	-1.98453
	55	18	-2.18722
	55	19	-2.39629
	55	20	-2.61186
	55	21	-2.83414
	55	22	-3.06326
	55	23	-3.29946
	55	24	-3.54288
	55	25	-3.79378
	55	26	-4.0523
	55	27	-4.31872
	55	28	-4.59317
	55	29	-4.87592
	55	30	-5.16712
	55	31	-5.46705
	55	32	-5.77584
	55	33	-6.09385
	55	34	-6.42114
	55	35	-6.75836
	56	1	0.47287
	56	2	0.36676
	56	3	0.25583
	56	4	0.1399
	56	5	0.01889
	56	6	-0.10735
	56	7	-0.2389
	56	8	-0.37591
	56	9	-0.51846
	56	10	-0.66667
	56	11	-0.82061
	56	12	-0.98037
	56	13	-1.14603
	56	14	-1.31767
	56	15	-1.49536
	56	16	-1.67917
	56	17	-1.8692
	56	18	-2.06554
	56	19	-2.2683
	56	20	-2.47759
	56	21	-2.69356
	56	22	-2.91634
	56	23	-3.14611
	56	24	-3.38302
	56	25	-3.62728
	56	26	-3.87905
	56	27	-4.13856
	56	28	-4.406
	56	29	-4.68161
	56	30	-4.96559
	56	31	-5.2582
	56	32	-5.55961
	56	33	-5.87011
	56	34	-6.18978
	56	35	-6.5189
	57	1	0.47111
	57	2	0.37205
	57	3	0.26839
	57	4	0.15998
	57	5	0.0467
	57	6	-0.07158
	57	7	-0.19501
	57	8	-0.32371
	57	9	-0.45783
	57	10	-0.59748
	57	11	-0.74279
	57	12	-0.89388
	57	13	-1.05086
	57	14	-1.21382
	57	15	-1.38289
	57	16	-1.55814
	57	17	-1.73969
	57	18	-1.92761
	57	19	-2.12203
	57	20	-2.32303
	57	21	-2.53075
	57	22	-2.74529
	57	23	-2.96683
	57	24	-3.19546
	57	25	-3.4314
	57	26	-3.67477
	57	27	-3.92581
	57	28	-4.18464
	57	29	-4.45153
	57	30	-4.72661
	57	31	-5.01018
	57	32	-5.30234
	57	33	-5.60348
	57	34	-5.91366
	57	35	-6.23353
	58	1	0.46185
	58	2	0.37083
	58	3	0.27544
[truncated: 1,502 more rows]

## Sheet: Fig. 2c
Figure 2c	Polarization profile
	x1(nm)	x3(Å)	polarization (C/m2)
	1	1	0.04789
	1	2	0.04795
	1	3	0.04805
	1	4	0.04818
	1	5	0.04833
	1	6	0.0485
	1	7	0.04869
	1	8	0.0489
	1	9	0.04913
	1	10	0.04939
	1	11	0.04969
	1	12	0.05002
	1	13	0.05038
	1	14	0.05079
	1	15	0.05124
	1	16	0.05174
	1	17	0.05229
	1	18	0.05288
	1	19	0.05353
	1	20	0.05424
	1	21	0.05499
	1	22	0.0558
	1	23	0.05666
	1	24	0.05756
	1	25	0.0585
	1	26	0.05948
	1	27	0.06048
	1	28	0.06149
	1	29	0.0625
	1	30	0.0635
	1	31	0.06446
	1	32	0.06535
	1	33	0.06617
	1	34	0.06682
	1	35	0.06717
	2	1	0.05076
	2	2	0.05079
	2	3	0.05086
	2	4	0.05095
	2	5	0.05106
	2	6	0.05118
	2	7	0.05133
	2	8	0.0515
	2	9	0.05169
	2	10	0.05192
	2	11	0.05218
	2	12	0.05247
	2	13	0.05281
	2	14	0.0532
	2	15	0.05364
	2	16	0.05413
	2	17	0.05467
	2	18	0.05528
	2	19	0.05594
	2	20	0.05667
	2	21	0.05746
	2	22	0.0583
	2	23	0.0592
	2	24	0.06015
	2	25	0.06115
	2	26	0.06218
	2	27	0.06324
	2	28	0.06431
	2	29	0.06539
	2	30	0.06645
	2	31	0.06748
	2	32	0.06844
	2	33	0.06929
	2	34	0.06996
	2	35	0.07031
	3	1	0.05386
	3	2	0.05389
	3	3	0.05394
	3	4	0.05401
	3	5	0.0541
	3	6	0.05421
	3	7	0.05433
	3	8	0.05447
	3	9	0.05464
	3	10	0.05484
	3	11	0.05507
	3	12	0.05534
	3	13	0.05565
	3	14	0.05601
	3	15	0.05642
	3	16	0.05688
	3	17	0.05741
	3	18	0.058
	3	19	0.05866
	3	20	0.05938
	3	21	0.06017
	3	22	0.06103
	3	23	0.06195
	3	24	0.06293
	3	25	0.06397
	3	26	0.06504
	3	27	0.06616
	3	28	0.06729
	3	29	0.06843
	3	30	0.06954
	3	31	0.07062
	3	32	0.07161
	3	33	0.07251
	3	34	0.07322
	3	35	0.07359
	4	1	0.05751
	4	2	0.05751
	4	3	0.05753
	4	4	0.05755
	4	5	0.05758
	4	6	0.05763
	4	7	0.05769
	4	8	0.05778
	4	9	0.05789
	4	10	0.05803
	4	11	0.05821
	4	12	0.05842
	4	13	0.05869
	4	14	0.059
	4	15	0.05937
	4	16	0.05981
	4	17	0.06031
	4	18	0.06088
	4	19	0.06153
	4	20	0.06225
	4	21	0.06306
	4	22	0.06393
	4	23	0.06489
	4	24	0.06591
	4	25	0.06699
	4	26	0.06812
	4	27	0.06929
	4	28	0.07048
	4	29	0.07168
	4	30	0.07286
	4	31	0.07401
	4	32	0.07508
	4	33	0.07602
	4	34	0.07676
	4	35	0.07713
	5	1	0.06148
	5	2	0.06147
	5	3	0.06146
	5	4	0.06145
	5	5	0.06146
	5	6	0.06147
	5	7	0.0615
	5	8	0.06155
	5	9	0.06161
	5	10	0.06171
	5	11	0.06183
	5	12	0.062
	5	13	0.0622
	5	14	0.06246
	5	15	0.06278
	5	16	0.06317
	5	17	0.06362
	5	18	0.06415
	5	19	0.06476
	5	20	0.06546
	5	21	0.06624
	5	22	0.06711
	5	23	0.06807
	5	24	0.0691
	5	25	0.07021
	5	26	0.07138
	5	27	0.0726
	5	28	0.07385
	5	29	0.07511
	5	30	0.07635
	5	31	0.07755
	5	32	0.07866
	5	33	0.07964
	5	34	0.08041
	5	35	0.08081
	6	1	0.06608
	6	2	0.06604
	6	3	0.06598
	6	4	0.06592
	6	5	0.06586
	6	6	0.06581
	6	7	0.06576
	6	8	0.06574
	6	9	0.06573
	6	10	0.06575
	6	11	0.0658
	6	12	0.06588
	6	13	0.06601
	6	14	0.0662
	6	15	0.06645
	6	16	0.06677
	6	17	0.06716
	6	18	0.06764
	6	19	0.06821
	6	20	0.06888
	6	21	0.06965
	6	22	0.07051
	6	23	0.07147
	6	24	0.07253
	6	25	0.07367
	6	26	0.07488
	6	27	0.07614
	6	28	0.07745
	6	29	0.07877
	6	30	0.08009
	6	31	0.08136
	6	32	0.08254
	6	33	0.08359
	6	34	0.08439
	6	35	0.08478
	7	1	0.07106
	7	2	0.07101
	7	3	0.07092
	7	4	0.07083
	7	5	0.07073
	7	6	0.07064
	7	7	0.07055
	7	8	0.07047
	7	9	0.07041
	7	10	0.07036
	7	11	0.07034
	7	12	0.07035
	7	13	0.0704
	7	14	0.0705
	7	15	0.07067
	7	16	0.0709
	7	17	0.07121
	7	18	0.07162
	7	19	0.07211
	7	20	0.07272
	7	21	0.07343
	7	22	0.07425
	7	23	0.07519
	7	24	0.07623
	7	25	0.07738
	7	26	0.07861
	7	27	0.07992
	7	28	0.08128
	7	29	0.08266
	7	30	0.08403
	7	31	0.08535
	7	32	0.08658
	7	33	0.08766
	7	34	0.08851
	7	35	0.08893
	8	1	0.07674
	8	2	0.07666
	8	3	0.07652
	8	4	0.07637
	8	5	0.07621
	8	6	0.07604
	8	7	0.07588
	8	8	0.07572
	8	9	0.07557
	8	10	0.07543
	8	11	0.07532
	8	12	0.07523
	8	13	0.07518
	8	14	0.07519
	8	15	0.07525
	8	16	0.07538
	8	17	0.07559
	8	18	0.0759
	8	19	0.07632
	8	20	0.07685
	8	21	0.07751
	8	22	0.07829
	8	23	0.07919
	8	24	0.08023
	8	25	0.08138
	8	26	0.08263
	8	27	0.08397
	8	28	0.08537
	8	29	0.08681
	8	30	0.08825
	8	31	0.08965
	8	32	0.09096
	8	33	0.09211
	8	34	0.09299
	8	35	0.09342
	9	1	0.08285
	9	2	0.08275
	9	3	0.08259
	9	4	0.08241
	9	5	0.08221
	9	6	0.08201
	9	7	0.0818
	9	8	0.08159
	9	9	0.08137
	9	10	0.08117
	9	11	0.08097
	9	12	0.0808
	9	13	0.08065
	9	14	0.08055
	9	15	0.0805
	9	16	0.08051
	9	17	0.08061
	9	18	0.0808
	9	19	0.0811
	9	20	0.08152
	9	21	0.08208
	9	22	0.08278
	9	23	0.08362
	9	24	0.0846
	9	25	0.08572
	9	26	0.08697
	9	27	0.08833
	9	28	0.08976
	9	29	0.09125
	9	30	0.09275
	9	31	0.09421
	9	32	0.09556
	9	33	0.09676
	9	34	0.09768
	9	35	0.09814
	10	1	0.08965
	10	2	0.08953
	10	3	0.08933
	10	4	0.0891
	10	5	0.08885
	10	6	0.08859
	10	7	0.08831
	10	8	0.08803
	10	9	0.08773
	10	10	0.08744
	10	11	0.08715
	10	12	0.08687
	10	13	0.08662
	10	14	0.08639
	10	15	0.08622
	10	16	0.0861
	10	17	0.08607
	10	18	0.08613
	10	19	0.08631
	10	20	0.08661
	10	21	0.08705
	10	22	0.08765
	10	23	0.08842
	10	24	0.08934
	10	25	0.09043
	10	26	0.09167
	10	27	0.09303
	10	28	0.0945
	10	29	0.09603
	10	30	0.09759
	10	31	0.09912
	10	32	0.10057
	10	33	0.10184
	10	34	0.1028
	10	35	0.10327
	11	1	0.09687
	11	2	0.09674
	11	3	0.09653
	11	4	0.09628
	11	5	0.09602
	11	6	0.09573
	11	7	0.09543
	11	8	0.09511
	11	9	0.09477
	11	10	0.09442
	11	11	0.09406
	11	12	0.0937
	11	13	0.09335
	11	14	0.09302
	11	15	0.09272
	11	16	0.09248
	11	17	0.0923
	11	18	0.09221
	11	19	0.09223
	11	20	0.09238
	11	21	0.09268
	11	22	0.09315
	11	23	0.09379
	11	24	0.09462
	11	25	0.09563
	11	26	0.09682
	11	27	0.09817
	11	28	0.09965
	11	29	0.10121
	11	30	0.10282
	11	31	0.10441
	11	32	0.1059
	11	33	0.10722
	11	34	0.10823
	11	35	0.10873
	12	1	0.10472
	12	2	0.10458
	12	3	0.10435
	12	4	0.10408
	12	5	0.10379
	12	6	0.10347
	12	7	0.10313
	12	8	0.10276
	12	9	0.10237
	12	10	0.10196
	12	11	0.10153
	12	12	0.10109
	12	13	0.10064
	12	14	0.1002
	12	15	0.09979
	12	16	0.09941
	12	17	0.09909
	12	18	0.09885
	12	19	0.09871
	12	20	0.0987
	12	21	0.09884
	12	22	0.09916
	12	23	0.09967
	12	24	0.10039
	12	25	0.10132
	12	26	0.10245
	12	27	0.10376
	12	28	0.10524
	12	29	0.10683
	12	30	0.10849
	12	31	0.11015
	12	32	0.11173
	12	33	0.11313
	12	34	0.1142
	12	35	0.11471
	13	1	0.11288
	13	2	0.11275
	13	3	0.11253
	13	4	0.11228
	13	5	0.112
	13	6	0.1117
	13	7	0.11136
	13	8	0.111
	13	9	0.11061
	13	10	0.11018
	13	11	0.10972
	13	12	0.10923
	13	13	0.10873
	13	14	0.10821
	13	15	0.1077
	13	16	0.10721
	13	17	0.10675
	13	18	0.10636
	13	19	0.10606
	13	20	0.10587
	13	21	0.10583
	13	22	0.10597
	13	23	0.10632
	13	24	0.10688
	13	25	0.10768
	13	26	0.10871
	13	27	0.10997
	13	28	0.11141
	13	29	0.11301
	13	30	0.1147
	13	31	0.11641
	13	32	0.11805
	13	33	0.1195
	13	34	0.12062
	13	35	0.12117
	14	1	0.12149
	14	2	0.12137
	14	3	0.12118
	14	4	0.12094
	14	5	0.12068
	14	6	0.12039
	14	7	0.12007
	14	8	0.11972
	14	9	0.11933
	14	10	0.11889
	14	11	0.11842
	14	12	0.11791
	14	13	0.11737
	14	14	0.11679
	14	15	0.11621
	14	16	0.11562
	14	17	0.11505
	14	18	0.11452
	14	19	0.11406
	14	20	0.11371
	14	21	0.1135
	14	22	0.11346
	14	23	0.11363
	14	24	0.11403
	14	25	0.11469
	14	26	0.11561
	14	27	0.11678
	14	28	0.11819
	14	29	0.11978
	14	30	0.12151
	14	31	0.12328
	14	32	0.125
	14	33	0.12654
	14	34	0.12773
	14	35	0.1283
	15	1	0.13018
	15	2	0.1301
	15	3	0.12996
	15	4	0.12979
	15	5	0.1296
	15	6	0.12939
	15	7	0.12915
	15	8	0.12886
	15	9	0.12854
	15	10	0.12816
	15	11	0.12773
	15	12	0.12725
	15	13	0.12672
	15	14	0.12615
	15	15	0.12554
	15	16	0.1249
	15	17	0.12426
	15	18	0.12363
	15	19	0.12305
	15	20	0.12254
	15	21	0.12216
	15	22	0.12193
	15	23	0.12191
	15	24	0.12212
	15	25	0.12261
	15	26	0.12338
	15	27	0.12445
	15	28	0.12578
	15	29	0.12735
	15	30	0.12908
	15	31	0.13089
	15	32	0.13266
	15	33	0.13426
	15	34	0.13551
	15	35	0.13612
	16	1	0.13899
	16	2	0.13896
	16	3	0.13889
	16	4	0.13882
	16	5	0.13872
	16	6	0.1386
	16	7	0.13845
	16	8	0.13826
	16	9	0.13802
	16	10	0.13774
	16	11	0.13739
	16	12	0.13698
	16	13	0.13652
	16	14	0.13599
	16	15	0.1354
	16	16	0.13476
	16	17	0.13409
	16	18	0.13341
	16	19	0.13275
	16	20	0.13213
	16	21	0.13161
	16	22	0.13122
	16	23	0.13102
	16	24	0.13106
	16	25	0.13137
	16	26	0.132
	16	27	0.13294
	16	28	0.13419
	16	29	0.13571
	16	30	0.13745
	16	31	0.13931
	16	32	0.14117
	16	33	0.14287
	16	34	0.1442
	16	35	0.14484
	17	1	0.14742
	17	2	0.14747
	17	3	0.14755
	17	4	0.14763
	17	5	0.1477
	17	6	0.14775
	17	7	0.14778
	17	8	0.14776
	17	9	0.1477
	17	10	0.14759
	17	11	0.14741
	17	12	0.14716
	17	13	0.14683
	17	14	0.14643
	17	15	0.14595
	17	16	0.1454
	17	17	0.14478
	17	18	0.14412
	17	19	0.14344
	17	20	0.14278
	17	21	0.14217
	17	22	0.14166
	17	23	0.14131
	17	24	0.14118
	17	25	0.14132
	17	26	0.14177
	17	27	0.14257
	17	28	0.14371
	17	29	0.14518
	17	30	0.1469
	17	31	0.14879
	17	32	0.1507
	17	33	0.15247
	17	34	0.15387
	17	35	0.15457
	18	1	0.15533
	18	2	0.15549
	18	3	0.15576
	18	4	0.15604
	18	5	0.15633
	18	6	0.1566
	18	7	0.15685
	18	8	0.15706
	18	9	0.15724
	18	10	0.15736
	18	11	0.15742
	18	12	0.1574
	18	13	0.1573
	18	14	0.15711
	18	15	0.15683
	18	16	0.15645
	18	17	0.15598
	18	18	0.15544
	18	19	0.15483
	18	20	0.1542
	18	21	0.15358
	18	22	0.15302
	18	23	0.15259
	18	24	0.15233
	18	25	0.15234
	18	26	0.15265
	18	27	0.15332
	18	28	0.15436
	18	29	0.15576
	18	30	0.15747
	18	31	0.15939
	18	32	0.16139
	18	33	0.16328
	18	34	0.16478
	18	35	0.16552
	19	1	0.16198
	19	2	0.16231
	19	3	0.16285
	19	4	0.16344
	19	5	0.16405
	19	6	0.16466
	19	7	0.16525
	19	8	0.16582
	19	9	0.16636
	19	10	0.16684
	19	11	0.16727
	19	12	0.16761
	19	13	0.16787
	19	14	0.16803
	19	15	0.16808
	19	16	0.16801
	19	17	0.16783
	19	18	0.16753
	19	19	0.16714
	19	20	0.16667
	19	21	0.16616
	19	22	0.16565
	19	23	0.16522
	19	24	0.16492
	19	25	0.16483
	19	26	0.16503
	19	27	0.16558
	19	28	0.16652
	19	29	0.16786
	19	30	0.16954
	19	31	0.1715
	19	32	0.17356
	19	33	0.17554
	19	34	0.17714
	19	35	0.17795
	20	1	0.16691
	20	2	0.16745
	20	3	0.16835
	20	4	0.16933
	20	5	0.17035
	20	6	0.17137
	20	7	0.1724
	20	8	0.17343
	20	9	0.17444
	20	10	0.17541
	20	11	0.17634
	20	12	0.17719
	20	13	0.17796
	20	14	0.17862
	20	15	0.17917
	20	16	0.17958
	20	17	0.17985
	20	18	0.17997
	20	19	0.17995
	20	20	0.17981
	20	21	0.17957
	20	22	0.17927
	20	23	0.17898
	20	24	0.17875
	20	25	0.17869
	20	26	0.17886
	20	27	0.17936
	20	28	0.18024
	20	29	0.18153
	20	30	0.18321
	20	31	0.18521
	20	32	0.18738
	20	33	0.1895
	20	34	0.19124
	20	35	0.19213
	21	1	0.16903
	21	2	0.16987
	21	3	0.17123
	21	4	0.17273
	21	5	0.17428
	21	6	0.17586
	21	7	0.17748
	21	8	0.17913
	21	9	0.18079
	21	10	0.18244
	21	11	0.18406
	21	12	0.18563
	21	13	0.18713
	21	14	0.18852
	21	15	0.1898
	21	16	0.19093
	21	17	0.1919
	21	18	0.1927
	21	19	0.19331
	21	20	0.19375
	21	21	0.19402
	21	22	0.19416
	21	23	0.19421
	21	24	0.19425
	21	25	0.19436
	21	26	0.19462
	21	27	0.19516
	21	28	0.19604
	21	29	0.19733
	21	30	0.19903
	21	31	0.2011
	21	32	0.20337
	21	33	0.20564
	21	34	0.20752
	21	35	0.2085
	22	1	0.16768
	22	2	0.16885
	22	3	0.17072
	22	4	0.17278
	22	5	0.17491
	22	6	0.17712
	22	7	0.17941
	22	8	0.18178
	22	9	0.18421
	22	10	0.1867
	22	11	0.18921
	22	12	0.19171
	22	13	0.19418
	22	14	0.19658
	22	15	0.19888
	22	16	0.20105
	22	17	0.20305
	22	18	0.20485
	22	19	0.20644
	22	20	0.2078
	22	21	0.20893
	22	22	0.20984
	22	23	0.21057
	22	24	0.21116
	22	25	0.2117
	22	26	0.21229
	22	27	0.21305
	22	28	0.21407
	22	29	0.21545
	22	30	0.21723
	22	31	0.2194
	22	32	0.22183
	22	33	0.2243
	22	34	0.22639
	22	35	0.22749
	23	1	0.16206
	23	2	0.16354
	23	3	0.16592
	23	4	0.16853
	23	5	0.17125
	23	6	0.17409
	23	7	0.17708
	23	8	0.18023
	23	9	0.18352
	23	10	0.18696
	23	11	0.19051
	23	12	0.19415
	23	13	0.19784
	23	14	0.20154
	23	15	0.2052
	23	16	0.20878
	23	17	0.21223
	23	18	0.21551
	23	19	0.21857
	23	20	0.22137
	23	21	0.22388
	23	22	0.22609
	23	23	0.22801
	23	24	0.22964
	23	25	0.23107
	23	26	0.23236
	23	27	0.23364
	23	28	0.23504
	23	29	0.2367
	23	30	0.23869
	23	31	0.24107
	23	32	0.24371
	23	33	0.24641
	23	34	0.24871
	23	35	0.24995
	24	1	0.1531
	24	2	0.15475
	24	3	0.15741
	24	4	0.16034
	24	5	0.1634
	24	6	0.16665
	24	7	0.17011
	24	8	0.17382
	24	9	0.1778
	24	10	0.18206
	24	11	0.18656
	24	12	0.19131
	24	13	0.19626
	24	14	0.20138
	24	15	0.20662
	24	16	0.21192
	24	17	0.21721
	24	18	0.22245
	24	19	0.22754
	24	20	0.23242
	24	21	0.23703
	24	22	0.2413
	24	23	0.24518
	24	24	0.24864
	24	25	0.25171
	24	26	0.25441
	24	27	0.25685
	24	28	0.25914
	24	29	0.26144
	24	30	0.2639
	24	31	0.26662
	24	32	0.26958
	24	33	0.27265
	24	34	0.27533
	24	35	0.2768
	25	1	0.1451
	25	2	0.14664
	25	3	0.14915
	25	4	0.15196
	25	5	0.15493
	25	6	0.15812
	25	7	0.16155
	25	8	0.16531
	25	9	0.16941
	25	10	0.1739
	25	11	0.17879
	25	12	0.18409
	25	13	0.18979
	25	14	0.19589
	25	15	0.20234
	25	16	0.20912
	25	17	0.21617
	25	18	0.22342
	25	19	0.23079
	25	20	0.2382
	25	21	0.24554
	25	22	0.2527
	25	23	0.25957
	25	24	0.26602
	25	25	0.27198
	25	26	0.27737
	25	27	0.28218
	25	28	0.28646
	25	29	0.29036
	25	30	0.29405
	25	31	0.29773
	25	32	0.30145
	25	33	0.30513
	25	34	0.30825
	25	35	0.30997
	26	1	0.14951
	26	2	0.15057
	26	3	0.15242
	26	4	0.15458
	26	5	0.1569
	26	6	0.15939
	26	7	0.16207
	26	8	0.165
	26	9	0.16822
	26	10	0.17181
	26	11	0.17581
	26	12	0.18028
	26	13	0.18526
	26	14	0.19081
	26	15	0.19694
	26	16	0.20368
	26	17	0.21105
	26	18	0.21902
	26	19	0.22758
	26	20	0.23666
	26	21	0.24621
	26	22	0.25611
	26	23	0.26625
	26	24	0.27647
	26	25	0.28658
	26	26	0.29638
	26	27	0.30567
	26	28	0.31424
	26	29	0.32197
	26	30	0.3288
	26	31	0.33486
	26	32	0.34033
	26	33	0.3454
	26	34	0.34974
	26	35	0.35219
	27	1	0.17392
	27	2	0.17464
	27	3	0.17605
	27	4	0.17782
	27	5	0.17978
	27	6	0.18185
	27	7	0.184
	27	8	0.18622
	27	9	0.18854
	27	10	0.19099
	27	11	0.19362
	27	12	0.19648
	27	13	0.19964
	27	14	0.20318
	27	15	0.20717
	27	16	0.2117
	27	17	0.21688
	27	18	0.22277
	27	19	0.22949
	27	20	0.23711
	27	21	0.2457
	27	22	0.25531
	27	23	0.26597
	27	24	0.27766
	27	25	0.29035
	27	26	0.30392
	27	27	0.31824
	27	28	0.33303
	27	29	0.34801
	27	30	0.36272
	27	31	0.37673
	27	32	0.38942
	27	33	0.40023
	27	34	0.40816
	27	35	0.41227
	28	1	0.20914
	28	2	0.20983
	28	3	0.21129
	28	4	0.21324
	28	5	0.21549
	28	6	0.21789
	28	7	0.2204
	28	8	0.22296
	28	9	0.22556
	28	10	0.22821
	28	11	0.23093
	28	12	0.23371
	28	13	0.2366
	28	14	0.23962
	28	15	0.24282
	28	16	0.24624
	28	17	0.24995
	28	18	0.25401
	28	19	0.25852
	28	20	0.26356
	28	21	0.26927
	28	22	0.27577
	28	23	0.28323
	28	24	0.2918
	28	25	0.30172
	28	26	0.31314
	28	27	0.32637
	28	28	0.34158
	28	29	0.35917
	28	30	0.37931
	28	31	0.40244
	28	32	0.42851
	28	33	0.45727
	28	34	0.48568
	28	35	0.50377
	29	1	0.24361
	29	2	0.24431
	29	3	0.24594
	29	4	0.24818
	29	5	0.2508
	29	6	0.25368
	29	7	0.25675
	29	8	0.25996
	29	9	0.26331
	29	10	0.26679
	29	11	0.27041
	29	12	0.27417
	29	13	0.27811
	29	14	0.28223
	29	15	0.28656
	29	16	0.29113
	29	17	0.29597
	29	18	0.30112
	29	19	0.30662
	29	20	0.31252
	29	21	0.31888
	29	22	0.32578
	29	23	0.33332
	29	24	0.34158
	29	25	0.3507
	29	26	0.36081
	29	27	0.37209
	29	28	0.38465
	29	29	0.39868
	29	30	0.41418
	29	31	0.43114
	29	32	0.44909
	29	33	0.46732
	29	34	0.48353
	29	35	0.49322
	30	1	0.27394
	30	2	0.27468
	30	3	0.27646
	30	4	0.27889
	30	5	0.28177
	30	6	0.28495
	30	7	0.2884
	30	8	0.29207
	30	9	0.29595
	30	10	0.30005
	30	11	0.30437
	30	12	0.30893
	30	13	0.31374
	30	14	0.31882
	30	15	0.3242
	30	16	0.32988
	30	17	0.33589
	30	18	0.34227
	30	19	0.34902
	30	20	0.35617
	30	21	0.36374
	30	22	0.37175
	30	23	0.38018
	30	24	0.38902
	30	25	0.39824
	30	26	0.40776
	30	27	0.41745
	30	28	0.42711
	30	29	0.43644
	30	30	0.44505
	30	31	0.45242
	30	32	0.45794
	30	33	0.46119
	30	34	0.46216
	30	35	0.46201
	31	1	0.29979
	31	2	0.30061
	31	3	0.3025
	31	4	0.30507
	31	5	0.30811
	31	6	0.31149
	31	7	0.31517
	31	8	0.31909
	31	9	0.32326
	31	10	0.32765
	31	11	0.33227
	31	12	0.33713
	31	13	0.34222
	31	14	0.34754
	31	15	0.35309
	31	16	0.35887
	31	17	0.36486
	31	18	0.37105
	31	19	0.37742
	31	20	0.38394
	31	21	0.39055
	31	22	0.39721
	31	23	0.40384
	31	24	0.41035
	31	25	0.41663
	31	26	0.42255
	31	27	0.42796
	31	28	0.43272
	31	29	0.43667
	31	30	0.43972
	31	31	0.44184
	31	32	0.44321
	31	33	0.44415
	31	34	0.44501
	31	35	0.44561
	32	1	0.32077
	32	2	0.3216
	32	3	0.32347
	32	4	0.32601
	32	5	0.329
	32	6	0.33231
	32	7	0.33589
	32	8	0.33968
	32	9	0.34366
	32	10	0.34783
	32	11	0.35215
	32	12	0.35663
	32	13	0.36124
	32	14	0.36597
	32	15	0.3708
	32	16	0.37571
	32	17	0.38066
	32	18	0.38562
	32	19	0.39057
	32	20	0.39545
	32	21	0.40022
	32	22	0.40484
	32	23	0.40927
	32	24	0.41344
	32	25	0.41731
	32	26	0.42085
	32	27	0.42404
	32	28	0.42686
	32	29	0.42933
	32	30	0.4315
	32	31	0.43343
	32	32	0.4352
	32	33	0.4369
	32	34	0.43851
	32	35	0.43955
	33	1	0.33614
	33	2	0.33693
	33	3	0.33866
	33	4	0.34098
	33	5	0.34369
	33	6	0.34667
	33	7	0.34985
	33	8	0.35318
	33	9	0.35665
	33	10	0.36021
	33	11	0.36387
	33	12	0.36758
	33	13	0.37134
	33	14	0.37513
	33	15	0.37891
	33	16	0.38268
	33	17	0.38641
	33	18	0.39006
	33	19	0.39363
	33	20	0.39707
	33	21	0.40038
	33	22	0.40351
	33	23	0.40647
	33	24	0.40921
	33	25	0.41173
	33	26	0.41401
	33	27	0.41605
	33	28	0.41786
	33	29	0.41944
	33	30	0.42085
	33	31	0.42215
	33	32	0.42348
	33	33	0.42504
	33	34	0.42695
	33	35	0.42848
	34	1	0.34625
	34	2	0.34693
	34	3	0.34838
	34	4	0.35031
	34	5	0.35255
	34	6	0.35499
	34	7	0.35757
	34	8	0.36026
	34	9	0.36302
	34	10	0.36583
	34	11	0.36867
	34	12	0.37153
	34	13	0.3744
	34	14	0.37724
	34	15	0.38005
	34	16	0.38281
	34	17	0.3855
	34	18	0.38811
	34	19	0.39063
	34	20	0.39303
	34	21	0.39531
	34	22	0.39746
	34	23	0.39946
	34	24	0.40132
	34	25	0.40303
	34	26	0.4046
	34	27	0.40605
	34	28	0.4074
	34	29	0.4087
	34	30	0.41
	34	31	0.41138
	34	32	0.41296
	34	33	0.41493
	34	34	0.41738
	34	35	0.41937
	35	1	0.35184
	35	2	0.35238
	35	3	0.35349
	35	4	0.35496
	35	5	0.35666
	35	6	0.35851
	35	7	0.36045
	35	8	0.36247
	35	9	0.36453
	35	10	0.36661
	35	11	0.3687
	35	12	0.37079
	35	13	0.37286
	35	14	0.3749
	35	15	0.3769
	35	16	0.37885
	35	17	0.38073
	35	18	0.38255
	35	19	0.38428
	35	20	0.38593
	35	21	0.38749
	35	22	0.38896
	35	23	0.39034
	35	24	0.39162
	35	25	0.39284
	35	26	0.39398
	35	27	0.39507
	35	28	0.39613
	35	29	0.3972
	35	30	0.39834
	35	31	0.39966
	35	32	0.40132
	35	33	0.40357
	35	34	0.40656
	35	35	0.40907
	36	1	0.35388
	36	2	0.35424
	36	3	0.35496
	36	4	0.35593
	36	5	0.35706
	36	6	0.3583
	36	7	0.35961
	36	8	0.36097
	36	9	0.36237
	36	10	0.36379
	36	11	0.36521
	36	12	0.36662
	36	13	0.36802
	36	14	0.3694
	36	15	0.37074
	36	16	0.37204
	36	17	0.3733
	36	18	0.37451
	36	19	0.37567
	36	20	0.37678
	36	21	0.37783
	36	22	0.37883
	36	23	0.3798
	36	24	0.38073
	36	25	0.38165
	36	26	0.38257
	36	27	0.38353
	36	28	0.38456
	36	29	0.38572
	36	30	0.38707
	36	31	0.38875
	36	32	0.39088
	36	33	0.39374
	36	34	0.39741
	36	35	0.40042
	37	1	0.3532
	37	2	0.3534
	37	3	0.35376
	37	4	0.35423
	37	5	0.35477
	37	6	0.35539
	37	7	0.35605
	37	8	0.35676
	37	9	0.3575
	37	10	0.35825
	37	11	0.35901
	37	12	0.35978
	37	13	0.36054
	37	14	0.3613
	37	15	0.36205
	37	16	0.36278
	37	17	0.3635
	37	18	0.36421
	37	19	0.36491
	37	20	0.3656
	37	21	0.3663
	37	22	0.36702
	37	23	0.36776
	37	24	0.36855
	37	25	0.36941
	37	26	0.37037
	37	27	0.37145
	37	28	0.37269
	37	29	0.37415
	37	30	0.37589
	37	31	0.37805
	37	32	0.38078
	37	33	0.3843
	37	34	0.38868
	37	35	0.39216
	38	1	0.35011
	38	2	0.35013
	38	3	0.35008
	38	4	0.35003
	38	5	0.35001
	38	6	0.35004
	38	7	0.35011
	38	8	0.35024
	38	9	0.35039
	38	10	0.35059
	38	11	0.35081
	38	12	0.35105
	38	13	0.35131
	38	14	0.3516
	38	15	0.3519
	38	16	0.35222
	38	17	0.35256
	38	18	0.35294
	38	19	0.35335
	38	20	0.35381
	38	21	0.35433
	38	22	0.35493
	38	23	0.35563
	38	24	0.35644
	38	25	0.35741
	38	26	0.35855
	38	27	0.35992
	38	28	0.36154
	38	29	0.3635
	38	30	0.36584
	38	31	0.36869
	38	32	0.37216
	38	33	0.37645
	38	34	0.38152
	38	35	0.38542
	39	1	0.34508
	39	2	0.34493
	39	3	0.34449
	39	4	0.34392
	39	5	0.34332
	39	6	0.34275
	39	7	0.34221
	39	8	0.34174
	39	9	0.34131
	39	10	0.34093
	39	11	0.34061
	39	12	0.34035
	39	13	0.34013
	39	14	0.33998
	39	15	0.33989
	39	16	0.33987
	39	17	0.33993
	39	18	0.34009
	39	19	0.34035
	39	20	0.34074
	39	21	0.34128
	39	22	0.34199
	39	23	0.34289
	39	24	0.34401
	39	25	0.34538
	39	26	0.34703
	39	27	0.34899
	39	28	0.35129
	39	29	0.35398
	39	30	0.3571
	39	31	0.36075
	39	32	0.36502
	39	33	0.37008
	39	34	0.3758
	39	35	0.38007
	40	1	0.33816
	40	2	0.33781
	40	3	0.33695
	40	4	0.33586
	40	5	0.33468
	40	6	0.33351
	40	7	0.33239
	40	8	0.33134
	40	9	0.33037
	40	10	0.32949
	40	11	0.3287
	40	12	0.32802
	40	13	0.32743
	40	14	0.32696
	40	15	0.32661
	40	16	0.32641
	40	17	0.32636
	40	18	0.32648
	40	19	0.3268
	40	20	0.32733
	40	21	0.3281
	40	22	0.32913
	40	23	0.33044
	40	24	0.33207
	40	25	0.33403
	40	26	0.33635
	40	27	0.33905
	40	28	0.34215
	40	29	0.34568
	40	30	0.34968
	40	31	0.35419
	40	32	0.35928
	40	33	0.36502
	40	34	0.37125
	40	35	0.37575
	41	1	0.32961
	41	2	0.32909
	41	3	0.32783
	41	4	0.32619
	41	5	0.32439
	41	6	0.32257
	41	7	0.3208
	41	8	0.31912
	41	9	0.31755
	41	10	0.31612
	41	11	0.31484
	41	12	0.31372
	41	13	0.31277
	41	14	0.31203
	41	15	0.3115
	41	16	0.31121
	41	17	0.31119
	41	18	0.31145
	41	19	0.31202
	41	20	0.31293
	41	21	0.3142
	41	22	0.31584
	41	23	0.31788
	41	24	0.32032
	41	25	0.32316
	41	26	0.32643
	41	27	0.3301
	41	28	0.33419
	41	29	0.33869
	41	30	0.3436
	41	31	0.34896
	41	32	0.35478
	41	33	0.36112
	41	34	0.36775
	41	35	0.37242
	42	1	0.31902
	42	2	0.31826
	42	3	0.3165
	42	4	0.31425
	42	5	0.31179
	42	6	0.30932
	42	7	0.30693
	42	8	0.30469
	42	9	0.30262
	42	10	0.30076
	42	11	0.29914
	42	12	0.29779
	42	13	0.29673
	42	14	0.29598
	42	15	0.29557
	42	16	0.29554
	42	17	0.2959
	42	18	0.29668
	42	19	0.29788
	42	20	0.29953
	42	21	0.30164
	42	22	0.30419
	42	23	0.30719
	42	24	0.31063
	42	25	0.31449
	42	26	0.31875
	42	27	0.3234
	42	28	0.32841
	42	29	0.33378
	42	30	0.33948
	42	31	0.34553
	42	32	0.35192
	42	33	0.35866
	42	34	0.3655
	42	35	0.3702
	43	1	0.30633
	43	2	0.30531
	43	3	0.30301
	43	4	0.30009
	43	5	0.29693
	43	6	0.29378
	43	7	0.29075
	43	8	0.28796
	43	9	0.28545
	43	10	0.28328
	43	11	0.28147
	43	12	0.28009
	43	13	0.27915
	43	14	0.27869
	43	15	0.27874
	43	16	0.27931
	43	17	0.28042
	43	18	0.28208
	43	19	0.28426
	43	20	0.28698
	43	21	0.29018
	43	22	0.29387
	43	23	0.29799
	43	24	0.30253
	43	25	0.30743
	43	26	0.31267
	43	27	0.31821
	43	28	0.32403
	43	29	0.33009
	43	30	0.33639
	43	31	0.34292
	43	32	0.3497
	43	33	0.35672
	43	34	0.36373
	43	35	0.36849
	44	1	0.29109
	44	2	0.28973
	44	3	0.28676
	44	4	0.28306
	44	5	0.2791
	44	6	0.2752
	44	7	0.27154
	44	8	0.26826
	44	9	0.26543
	44	10	0.26315
	44	11	0.26145
	44	12	0.26041
	44	13	0.26002
	44	14	0.26034
	44	15	0.26135
	44	16	0.26304
	44	17	0.26538
	44	18	0.26835
	44	19	0.27188
	44	20	0.27593
	44	21	0.28044
	44	22	0.28536
	44	23	0.29062
	44	24	0.2962
	44	25	0.30203
	44	26	0.3081
	44	27	0.31435
	44	28	0.32078
	44	29	0.32737
	44	30	0.33411
	44	31	0.341
	44	32	0.34806
	44	33	0.35527
	44	34	0.36238
	44	35	0.36715
	45	1	0.2726
	45	2	0.27082
	45	3	0.26707
	45	4	0.26244
	45	5	0.25756
	45	6	0.25286
	45	7	0.24859
	45	8	0.24498
	45	9	0.24212
	45	10	0.24013
	45	11	0.23906
	45	12	0.23894
	45	13	0.23975
	45	14	0.24148
	45	15	0.24404
	45	16	0.24737
	45	17	0.25137
	45	18	0.25596
	45	19	0.26104
	45	20	0.26654
	45	21	0.27236
	45	22	0.27847
	45	23	0.28479
	45	24	0.29129
	45	25	0.29793
	45	26	0.30468
	45	27	0.31151
	45	28	0.31842
	45	29	0.32539
	45	30	0.33244
	45	31	0.33958
	45	32	0.34681
	45	33	0.35414
	45	34	0.36132
	45	35	0.3661
	46	1	0.24904
	46	2	0.24665
	46	3	0.24185
	46	4	0.2361
	46	5	0.23026
	46	6	0.22494
	46	7	0.22048
	46	8	0.21717
	46	9	0.21512
	46	10	0.21443
	46	11	0.21504
	46	12	0.21691
	46	13	0.21988
	46	14	0.22383
	46	15	0.22858
	46	16	0.234
	46	17	0.23992
	46	18	0.24625
	46	19	0.25286
	46	20	0.2597
	46	21	0.26667
	46	22	0.27376
	46	23	0.28091
	46	24	0.2881
	46	25	0.2953
	46	26	0.30252
	46	27	0.30973
	46	28	0.31695
	46	29	0.32418
	46	30	0.33143
	46	31	0.33872
	46	32	0.34605
	46	33	0.35342
	46	34	0.36056
	46	35	0.36527
	47	1	0.21712
	47	2	0.21389
	47	3	0.20784
	47	4	0.20109
	47	5	0.1948
	47	6	0.18979
	47	7	0.18645
	47	8	0.18506
	47	9	0.18554
	47	10	0.18781
	47	11	0.19157
	47	12	0.1966
	47	13	0.20255
	47	14	0.20922
	47	15	0.21637
	47	16	0.22387
	47	17	0.23154
	47	18	0.23936
	47	19	0.2472
	47	20	0.25506
	47	21	0.26288
	47	22	0.27067
	47	23	0.27839
	47	24	0.28606
	47	25	0.29365
	47	26	0.30119
	47	27	0.30866
	47	28	0.3161
	47	29	0.32348
	47	30	0.33084
	47	31	0.33819
	47	32	0.34555
	47	33	0.3529
	47	34	0.35998
	47	35	0.36463
	48	1	0.17031
	48	2	0.16598
	48	3	0.15897
	48	4	0.15249
	48	5	0.148
	48	6	0.14629
	48	7	0.14738
	48	8	0.15107
	48	9	0.15676
	48	10	0.16398
	48	11	0.17212
	48	12	0.18091
	48	13	0.18997
	48	14	0.19919
	48	15	0.20836
	48	16	0.21749
	48	17	0.22646
	48	18	0.23531
	48	19	0.24396
	48	20	0.25249
	48	21	0.26083
	48	22	0.26904
	48	23	0.27709
	48	24	0.28503
	48	25	0.29283
	48	26	0.30055
	48	27	0.30815
	48	28	0.31568
	48	29	0.32314
	48	30	0.33056
	48	31	0.33794
	48	32	0.3453
	48	33	0.3526
	48	34	0.35959
	48	35	0.36416
	49	1	0.10121
	49	2	0.09539
	49	3	0.08908
	49	4	0.08748
	49	5	0.09138
	49	6	0.0997
	49	7	0.11056
	49	8	0.12277
	49	9	0.13528
	49	10	0.14779
	49	11	0.15991
	49	12	0.17166
	49	13	0.18289
	49	14	0.19374
	49	15	0.20412
	49	16	0.21417
	49	17	0.22384
	49	18	0.23323
	49	19	0.24231
	49	20	0.25117
	49	21	0.25977
	49	22	0.26821
	49	23	0.27643
	49	24	0.28451
	49	25	0.29243
	49	26	0.30024
	49	27	0.30791
	49	28	0.3155
	49	29	0.32299
	49	30	0.33043
	49	31	0.3378
	49	32	0.34514
	49	33	0.3524
	49	34	0.35935
	49	35	0.36391
	50	1	0.0345
	50	2	0.01879
	50	3	0.00501
	50	4	0.02974
	50	5	0.05277
	50	6	0.07412
	50	7	0.09344
	50	8	0.11118
	50	9	0.12729
	50	10	0.1422
	50	11	0.15591
	50	12	0.16876
	50	13	0.18075
	50	14	0.19213
	50	15	0.2029
	50	16	0.21324
	50	17	0.22311
	50	18	0.23267
	50	19	0.24187
	50	20	0.25084
	50	21	0.25952
	50	22	0.26801
	50	23	0.27628
	50	24	0.2844
	50	25	0.29233
	50	26	0.30016
	50	27	0.30784
	50	28	0.31544
	50	29	0.32294
	50	30	0.33038
	50	31	0.33775
	50	32	0.34508
	50	33	0.35233
	50	34	0.35925
	50	35	0.36378
	51	1	0.10119
	51	2	0.09536
	51	3	0.08904
	51	4	0.08744
	51	5	0.09133
	51	6	0.09966
	51	7	0.11052
	51	8	0.12274
	51	9	0.13526
	51	10	0.14778
	51	11	0.15989
	51	12	0.17165
	51	13	0.18289
	51	14	0.19374
	51	15	0.20413
	51	16	0.21418
	51	17	0.22384
	51	18	0.23323
	51	19	0.24231
	51	20	0.25118
	51	21	0.25978
	51	22	0.26821
	51	23	0.27644
	51	24	0.28452
	51	25	0.29243
	51	26	0.30024
	51	27	0.30791
	51	28	0.3155
	51	29	0.32299
	51	30	0.33043
	51	31	0.33779
	51	32	0.34513
	51	33	0.3524
	51	34	0.35934
	51	35	0.3639
	52	1	0.17033
	52	2	0.16601
	52	3	0.15902
	52	4	0.15254
	52	5	0.14805
	52	6	0.14634
	52	7	0.14743
	52	8	0.15112
	52	9	0.1568
	52	10	0.164
	52	11	0.17214
	52	12	0.18093
	52	13	0.18998
	52	14	0.19919
	52	15	0.20836
	52	16	0.21748
	52	17	0.22645
	52	18	0.23529
	52	19	0.24395
	52	20	0.25247
	52	21	0.26081
	52	22	0.26903
	52	23	0.27708
	52	24	0.28502
	52	25	0.29282
	52	26	0.30053
	52	27	0.30813
	52	28	0.31567
	52	29	0.32313
	52	30	0.33055
	52	31	0.33793
	52	32	0.34528
	52	33	0.35258
	52	34	0.35957
	52	35	0.36414
	53	1	0.21709
	53	2	0.21385
	53	3	0.20779
	53	4	0.20103
	53	5	0.19474
	53	6	0.18973
	53	7	0.18639
	53	8	0.185
	53	9	0.18549
	53	10	0.18778
	53	11	0.19155
	53	12	0.19658
	53	13	0.20253
	53	14	0.20922
	53	15	0.21637
	53	16	0.22387
	53	17	0.23156
	53	18	0.23938
	53	19	0.24722
	53	20	0.25509
	53	21	0.26291
	53	22	0.2707
	53	23	0.27842
	53	24	0.28608
	53	25	0.29367
	53	26	0.30121
	53	27	0.30868
	53	28	0.31611
	53	29	0.32349
	53	30	0.33085
	53	31	0.3382
	53	32	0.34556
	53	33	0.35291
	53	34	0.35999
	53	35	0.36464
	54	1	0.24906
	54	2	0.24668
	54	3	0.24188
	54	4	0.23615
	54	5	0.23031
	54	6	0.225
	54	7	0.22053
	54	8	0.21722
	54	9	0.21516
	54	10	0.21446
	54	11	0.21506
	54	12	0.21693
	54	13	0.21989
	54	14	0.22384
	54	15	0.22857
	54	16	0.23399
	54	17	0.2399
	54	18	0.24623
	54	19	0.25283
	54	20	0.25967
	54	21	0.26664
	54	22	0.27373
	54	23	0.28087
	54	24	0.28806
	54	25	0.29527
	54	26	0.30249
	54	27	0.3097
	54	28	0.31693
	54	29	0.32416
	54	30	0.33142
	54	31	0.3387
	54	32	0.34603
	54	33	0.35339
	54	34	0.36053
	54	35	0.36524
	55	1	0.27258
	55	2	0.2708
	55	3	0.26703
	55	4	0.26239
	55	5	0.2575
	55	6	0.25281
	55	7	0.24854
	55	8	0.24493
	55	9	0.24207
	55	10	0.24009
	55	11	0.23903
	55	12	0.23892
	55	13	0.23974
	55	14	0.24148
	55	15	0.24404
	55	16	0.24739
	55	17	0.25139
	55	18	0.25599
	55	19	0.26107
	55	20	0.26658
	55	21	0.27241
	55	22	0.27852
	55	23	0.28484
	55	24	0.29134
	55	25	0.29797
	55	26	0.30472
	55	27	0.31154
	55	28	0.31845
	55	29	0.32542
	55	30	0.33247
	55	31	0.3396
	55	32	0.34684
	55	33	0.35418
	55	34	0.36136
	55	35	0.36614
	56	1	0.2911
	56	2	0.28975
	56	3	0.2868
	56	4	0.28311
	56	5	0.27915
	56	6	0.27526
	56	7	0.27159
	56	8	0.26831
	56	9	0.26547
	56	10	0.26319
	56	11	0.26148
	56	12	0.26043
	56	13	0.26004
	56	14	0.26035
	56	15	0.26134
	56	16	0.26303
	56	17	0.26536
	56	18	0.26831
	56	19	0.27183
	56	20	0.27588
	56	21	0.28038
	56	22	0.2853
	56	23	0.29056
	56	24	0.29614
	56	25	0.30198
	56	26	0.30805
	56	27	0.31431
	56	28	0.32075
	56	29	0.32734
	56	30	0.33408
	56	31	0.34097
	56	32	0.34803
	56	33	0.35524
	56	34	0.36236
	56	35	0.36712
	57	1	0.30632
	57	2	0.30528
	57	3	0.30297
	57	4	0.30004
	57	5	0.29688
	57	6	0.29372
	57	7	0.2907
	57	8	0.28792
	57	9	0.28541
	57	10	0.28324
	57	11	0.28145
	57	12	0.28007
	57	13	0.27914
	57	14	0.27869
	57	15	0.27875
	57	16	0.27933
	57	17	0.28045
	57	18	0.28212
	57	19	0.28431
	57	20	0.28703
	57	21	0.29024
	57	22	0.29394
	57	23	0.29806
	57	24	0.30259
	57	25	0.30749
	57	26	0.31273
	57	27	0.31826
	57	28	0.32407
	57	29	0.33013
	57	30	0.33642
	57	31	0.34296
	57	32	0.34974
	57	33	0.35676
	57	34	0.36377
	57	35	0.36853
	58	1	0.31903
	58	2	0.31828
	58	3	0.31653
[truncated: 1,502 more rows]

## Sheet: Fig. 3a
Figure 3a	Force dependent I-V curves
	Voltage(V)	Current_9uN	Current_11uN	Current_12uN	Current_13.5uN	Current_15uN
	0.5	9.38768e-10	2.42166e-09	4.29918e-09	2.00111e-08	2.0015e-08
	0.49901	9.4129e-10	2.44587e-09	4.34124e-09	2.00141e-08	2.0015e-08
	0.49802	9.62722e-10	2.42239e-09	4.30784e-09	2.00148e-08	2.0015e-08
	0.49702	9.31701e-10	2.48573e-09	4.30103e-09	2.00144e-08	2.0015e-08
	0.49603	8.92968e-10	2.44812e-09	4.2803e-09	2.0014e-08	2.0015e-08
	0.49504	8.70745e-10	2.40421e-09	4.24824e-09	2.00127e-08	2.0015e-08
	0.49405	8.8665e-10	2.41579e-09	4.22572e-09	2.00136e-08	2.0015e-08
	0.49306	8.88767e-10	2.33489e-09	4.19705e-09	2.00146e-08	2.0015e-08
	0.49206	8.62214e-10	2.25084e-09	4.21589e-09	2.00128e-08	2.0015e-08
	0.49107	9.06386e-10	2.21619e-09	4.22979e-09	2.00068e-08	2.0015e-08
	0.49008	8.88743e-10	2.22667e-09	4.20919e-09	1.96577e-08	2.0015e-08
	0.48909	8.71062e-10	2.21198e-09	4.18284e-09	1.9294e-08	2.0015e-08
	0.4881	8.39092e-10	2.23684e-09	4.2127e-09	1.92412e-08	2.0015e-08
	0.4871	8.37266e-10	2.21196e-09	4.18033e-09	1.91762e-08	2.0015e-08
	0.48611	8.17377e-10	2.17996e-09	4.03437e-09	1.92872e-08	2.0015e-08
	0.48512	8.06977e-10	2.19444e-09	4.07557e-09	1.924e-08	2.0015e-08
	0.48413	7.8783e-10	2.15799e-09	3.99012e-09	1.95664e-08	2.0015e-08
	0.48313	7.75222e-10	2.13895e-09	3.9289e-09	1.94144e-08	2.0015e-08
	0.48214	7.67264e-10	2.14963e-09	3.89957e-09	1.90491e-08	2.0015e-08
	0.48115	7.66654e-10	2.10362e-09	3.86711e-09	1.89119e-08	2.0015e-08
	0.48016	7.65309e-10	2.09014e-09	3.85537e-09	1.87271e-08	2.0015e-08
	0.47917	7.52496e-10	2.09258e-09	3.82997e-09	1.86218e-08	2.0015e-08
	0.47817	7.44824e-10	2.08815e-09	3.83396e-09	1.85923e-08	2.0015e-08
	0.47718	7.19828e-10	2.08575e-09	3.87275e-09	1.84671e-08	2.0015e-08
	0.47619	7.05447e-10	2.078e-09	3.88722e-09	1.83265e-08	2.0015e-08
	0.4752	6.96935e-10	2.0946e-09	3.85225e-09	1.81876e-08	2.0015e-08
	0.47421	6.85627e-10	2.04659e-09	3.82653e-09	1.79435e-08	2.0015e-08
	0.47321	6.76651e-10	2.02177e-09	3.85138e-09	1.75385e-08	2.0015e-08
	0.47222	6.84022e-10	2.01636e-09	3.79682e-09	1.73811e-08	2.0015e-08
	0.47123	6.76438e-10	1.99695e-09	3.74137e-09	1.7592e-08	2.0015e-08
	0.47024	6.68067e-10	1.96497e-09	3.72353e-09	1.75629e-08	2.0015e-08
	0.46925	6.55925e-10	1.95775e-09	3.70515e-09	1.72957e-08	2.0015e-08
	0.46825	6.52198e-10	1.98243e-09	3.71216e-09	1.73595e-08	2.0015e-08
	0.46726	6.45883e-10	1.97763e-09	3.70843e-09	1.73732e-08	2.0015e-08
	0.46627	6.36842e-10	1.95468e-09	3.69895e-09	1.72444e-08	2.0015e-08
	0.46528	6.44068e-10	1.9015e-09	3.45764e-09	1.70601e-08	2.0015e-08
	0.46429	6.34224e-10	1.89438e-09	3.18442e-09	1.7059e-08	2.0015e-08
	0.46329	6.15568e-10	1.93325e-09	3.1153e-09	1.69906e-08	2.0015e-08
	0.4623	6.12032e-10	1.9423e-09	3.05574e-09	1.67961e-08	2.0015e-08
	0.46131	6.04805e-10	1.91527e-09	3.01498e-09	1.67484e-08	2.0015e-08
	0.46032	5.9201e-10	1.89507e-09	3.01968e-09	1.65641e-08	2.0015e-08
	0.45932	5.76801e-10	1.84751e-09	3.03017e-09	1.63158e-08	2.0015e-08
	0.45833	5.70228e-10	1.8399e-09	3.02675e-09	1.60726e-08	2.0015e-08
	0.45734	5.68361e-10	1.82476e-09	3.00491e-09	1.61523e-08	2.0015e-08
	0.45635	5.62217e-10	1.76375e-09	3.0521e-09	1.61246e-08	2.0015e-08
	0.45536	5.571e-10	1.76201e-09	2.9818e-09	1.5902e-08	2.0015e-08
	0.45437	5.52284e-10	1.77808e-09	2.95222e-09	1.58183e-08	2.0015e-08
	0.45337	5.86259e-10	1.76808e-09	2.95552e-09	1.58416e-08	2.0015e-08
	0.45238	5.99529e-10	1.73122e-09	2.9736e-09	1.56818e-08	2.0015e-08
	0.45139	5.77924e-10	1.7429e-09	2.92854e-09	1.56084e-08	2.0015e-08
	0.4504	5.51581e-10	1.71361e-09	2.88581e-09	1.52944e-08	2.0015e-08
	0.44941	5.28967e-10	1.69188e-09	2.8679e-09	1.53163e-08	2.0015e-08
	0.44841	5.27842e-10	1.68149e-09	2.84992e-09	1.53806e-08	2.0015e-08
	0.44742	5.21945e-10	1.6747e-09	2.86592e-09	1.53985e-08	2.0015e-08
	0.44643	5.01847e-10	1.67347e-09	2.83501e-09	1.57625e-08	2.0015e-08
	0.44544	5.02419e-10	1.67662e-09	2.77896e-09	1.56355e-08	2.0015e-08
	0.44444	5.10187e-10	1.65192e-09	2.79545e-09	1.55955e-08	2.0015e-08
	0.44345	4.95269e-10	1.62695e-09	2.80112e-09	1.57847e-08	2.0015e-08
	0.44246	4.9237e-10	1.62644e-09	2.78068e-09	1.57142e-08	2.0015e-08
	0.44147	4.94339e-10	1.62858e-09	2.73374e-09	1.5559e-08	2.0015e-08
	0.44048	4.89921e-10	1.6257e-09	2.72279e-09	1.52751e-08	2.0015e-08
	0.43948	4.8783e-10	1.64513e-09	2.70997e-09	1.51805e-08	2.0015e-08
	0.43849	5.0698e-10	1.61326e-09	2.71507e-09	1.51245e-08	2.0015e-08
	0.4375	4.83822e-10	1.59534e-09	2.70149e-09	1.52419e-08	2.0015e-08
	0.43651	4.7564e-10	1.58294e-09	2.69252e-09	1.51166e-08	2.0015e-08
	0.43552	4.6375e-10	1.57848e-09	2.64818e-09	1.50373e-08	2.0015e-08
	0.43452	4.51886e-10	1.55721e-09	2.58751e-09	1.54385e-08	2.0015e-08
	0.43353	4.49948e-10	1.53698e-09	2.58521e-09	1.54838e-08	2.0015e-08
	0.43254	4.50737e-10	1.506e-09	2.55431e-09	1.54118e-08	2.0015e-08
	0.43155	4.43601e-10	1.48529e-09	2.53659e-09	1.55204e-08	2.0015e-08
	0.43056	4.44433e-10	1.48682e-09	2.52213e-09	1.55375e-08	2.0015e-08
	0.42956	4.35128e-10	1.50137e-09	2.5238e-09	1.54284e-08	2.0015e-08
	0.42857	4.28638e-10	1.47477e-09	2.47549e-09	1.52843e-08	2.0015e-08
	0.42758	4.3102e-10	1.44359e-09	2.45605e-09	1.52229e-08	2.0015e-08
	0.42659	4.30913e-10	1.4062e-09	2.44657e-09	1.51468e-08	2.0015e-08
	0.4256	4.2149e-10	1.37904e-09	2.45464e-09	1.50095e-08	2.0015e-08
	0.4246	4.12395e-10	1.38261e-09	2.43363e-09	1.48292e-08	2.0015e-08
	0.42361	4.04999e-10	1.36569e-09	2.38798e-09	1.47152e-08	2.0015e-08
	0.42262	4.10299e-10	1.33347e-09	2.35755e-09	1.45747e-08	2.0015e-08
	0.42163	4.27203e-10	1.32594e-09	2.35047e-09	1.44254e-08	2.0015e-08
	0.42063	4.27618e-10	1.32178e-09	2.37157e-09	1.42995e-08	2.0015e-08
	0.41964	4.20467e-10	1.33692e-09	2.34996e-09	1.4225e-08	2.0015e-08
	0.41865	3.84137e-10	1.33321e-09	2.34256e-09	1.41522e-08	2.0015e-08
	0.41766	3.72641e-10	1.33436e-09	2.33179e-09	1.39789e-08	2.0015e-08
	0.41667	3.68359e-10	1.32323e-09	2.32349e-09	1.40276e-08	2.0015e-08
	0.41567	3.61416e-10	1.31741e-09	2.31334e-09	1.39613e-08	2.0015e-08
	0.41468	3.54402e-10	1.3117e-09	2.28523e-09	1.38103e-08	2.0015e-08
	0.41369	3.54836e-10	1.30911e-09	2.27839e-09	1.36081e-08	2.0015e-08
	0.4127	3.57849e-10	1.27101e-09	2.26371e-09	1.3675e-08	2.0015e-08
	0.41171	3.51812e-10	1.25277e-09	2.24182e-09	1.35807e-08	2.0015e-08
	0.41071	3.43139e-10	1.25935e-09	2.23581e-09	1.35488e-08	2.0015e-08
	0.40972	3.34851e-10	1.25582e-09	2.15355e-09	1.34261e-08	2.0015e-08
	0.40873	3.37755e-10	1.2324e-09	2.11801e-09	1.34132e-08	2.0015e-08
	0.40774	3.3786e-10	1.22341e-09	2.11343e-09	1.34388e-08	2.0015e-08
	0.40675	3.30076e-10	1.21775e-09	2.16495e-09	1.32656e-08	2.0015e-08
	0.40575	3.21652e-10	1.21503e-09	2.14099e-09	1.30879e-08	2.0015e-08
	0.40476	3.23805e-10	1.21386e-09	2.11771e-09	1.30305e-08	2.0015e-08
	0.40377	3.213e-10	1.19969e-09	2.1062e-09	1.26424e-08	2.0015e-08
	0.40278	3.19068e-10	1.19474e-09	2.09434e-09	1.21915e-08	2.0015e-08
	0.40179	3.16891e-10	1.16741e-09	2.09879e-09	1.19555e-08	2.0015e-08
	0.40079	3.13129e-10	1.14472e-09	2.1105e-09	1.17684e-08	2.0015e-08
	0.3998	3.13422e-10	1.14708e-09	2.07578e-09	1.17029e-08	2.0015e-08
	0.39881	3.09999e-10	1.12037e-09	2.03279e-09	1.16264e-08	2.0015e-08
	0.39782	3.01535e-10	1.10454e-09	2.00076e-09	1.16116e-08	2.0015e-08
	0.39682	3.04899e-10	1.09436e-09	1.98373e-09	1.1585e-08	2.0015e-08
	0.39583	3.03499e-10	1.08653e-09	1.99985e-09	1.15238e-08	2.0015e-08
	0.39484	2.85811e-10	1.08183e-09	2.00262e-09	1.14475e-08	2.0015e-08
	0.39385	2.94404e-10	1.07186e-09	1.98249e-09	1.14455e-08	2.0015e-08
	0.39286	2.81419e-10	1.0867e-09	1.97129e-09	1.14493e-08	2.0015e-08
	0.39187	2.7621e-10	1.0781e-09	1.98074e-09	1.13939e-08	2.0015e-08
	0.39087	2.70822e-10	1.05987e-09	1.9608e-09	1.12572e-08	2.0015e-08
	0.38988	2.71937e-10	1.05451e-09	1.96921e-09	1.1135e-08	2.0015e-08
	0.38889	2.71613e-10	1.04485e-09	1.92606e-09	1.11194e-08	2.0015e-08
	0.3879	2.65815e-10	1.03646e-09	1.92247e-09	1.12524e-08	2.0015e-08
	0.3869	2.66318e-10	1.03016e-09	1.89927e-09	1.11838e-08	2.0015e-08
	0.38591	2.62827e-10	1.03368e-09	1.89466e-09	1.12676e-08	2.0015e-08
	0.38492	2.60412e-10	1.03228e-09	1.85568e-09	1.12151e-08	2.0015e-08
	0.38393	2.59463e-10	1.02208e-09	1.80142e-09	1.11825e-08	2.0015e-08
	0.38294	2.638e-10	1.01266e-09	1.8221e-09	1.09192e-08	2.0015e-08
	0.38194	2.65276e-10	1.007e-09	1.82407e-09	1.08031e-08	2.0015e-08
	0.38095	2.65069e-10	9.93642e-10	1.82215e-09	1.08554e-08	2.0015e-08
	0.37996	2.56331e-10	9.92865e-10	1.81549e-09	1.07334e-08	2.0015e-08
	0.37897	2.55274e-10	1.01779e-09	1.81511e-09	1.06198e-08	2.0015e-08
	0.37798	2.58016e-10	1.01131e-09	1.79501e-09	1.03326e-08	2.0015e-08
	0.37698	2.50802e-10	9.88087e-10	1.77346e-09	1.00911e-08	2.0015e-08
	0.37599	2.4687e-10	9.56332e-10	1.78033e-09	9.98825e-09	2.0015e-08
	0.375	2.44481e-10	9.59e-10	1.76468e-09	9.88241e-09	2.0015e-08
	0.37401	2.43802e-10	9.62877e-10	1.75884e-09	9.84425e-09	2.0015e-08
	0.37301	2.36625e-10	9.57105e-10	1.74283e-09	9.74427e-09	2.0015e-08
	0.37202	2.34642e-10	9.40768e-10	1.71965e-09	9.71147e-09	2.0015e-08
	0.37103	2.36299e-10	9.01813e-10	1.70575e-09	9.84851e-09	2.0015e-08
	0.37004	2.31316e-10	9.02993e-10	1.69217e-09	9.88581e-09	2.0015e-08
	0.36905	2.25212e-10	9.1758e-10	1.68914e-09	9.70345e-09	2.0015e-08
	0.36806	2.17037e-10	9.20674e-10	1.65638e-09	9.72978e-09	2.0015e-08
	0.36706	2.17366e-10	8.87501e-10	1.65501e-09	9.76386e-09	2.0015e-08
	0.36607	2.16031e-10	8.67543e-10	1.63573e-09	9.5306e-09	2.0015e-08
	0.36508	2.07359e-10	8.68444e-10	1.62408e-09	9.43152e-09	2.0015e-08
	0.36409	2.06055e-10	8.53941e-10	1.59424e-09	9.3851e-09	2.0015e-08
	0.3631	2.03673e-10	8.46478e-10	1.59732e-09	9.40051e-09	2.0015e-08
	0.3621	2.06542e-10	8.33237e-10	1.59647e-09	9.41207e-09	2.0015e-08
	0.36111	2.01809e-10	8.16154e-10	1.60862e-09	9.33394e-09	2.0015e-08
	0.36012	2.04381e-10	8.07683e-10	1.59125e-09	9.1726e-09	2.0015e-08
	0.35913	2.09972e-10	7.87713e-10	1.58377e-09	9.07421e-09	2.0015e-08
	0.35813	2.02837e-10	7.84027e-10	1.56939e-09	9.00755e-09	2.0015e-08
	0.35714	1.99716e-10	7.84995e-10	1.6009e-09	8.88167e-09	2.0015e-08
	0.35615	1.97474e-10	7.76171e-10	1.5851e-09	8.77005e-09	2.0015e-08
	0.35516	1.90975e-10	7.57465e-10	1.55463e-09	8.74592e-09	2.0015e-08
	0.35417	1.85332e-10	7.43899e-10	1.54868e-09	8.7194e-09	2.0015e-08
	0.35317	1.86317e-10	7.43176e-10	1.55892e-09	8.64745e-09	2.0015e-08
	0.35218	1.92687e-10	7.43129e-10	1.54967e-09	8.91505e-09	2.0015e-08
	0.35119	1.92513e-10	7.38527e-10	1.50186e-09	8.94464e-09	2.0015e-08
	0.3502	1.73022e-10	7.37323e-10	1.49365e-09	8.92881e-09	2.0015e-08
	0.34921	1.60923e-10	7.52193e-10	1.50293e-09	8.7573e-09	2.0015e-08
	0.34821	1.58827e-10	7.50744e-10	1.4974e-09	8.75896e-09	2.0015e-08
	0.34722	1.65505e-10	7.24272e-10	1.49013e-09	8.83519e-09	2.0015e-08
	0.34623	1.58188e-10	7.18588e-10	1.46976e-09	8.7385e-09	2.0015e-08
	0.34524	1.53718e-10	7.28123e-10	1.46057e-09	8.51062e-09	2.0015e-08
	0.34425	1.52754e-10	7.30009e-10	1.45498e-09	8.44328e-09	2.0015e-08
	0.34325	1.50232e-10	7.29448e-10	1.44137e-09	8.40944e-09	2.0015e-08
	0.34226	1.5388e-10	7.13534e-10	1.46606e-09	8.40796e-09	2.0015e-08
	0.34127	1.50485e-10	7.19435e-10	1.47237e-09	8.37414e-09	2.0015e-08
	0.34028	1.48558e-10	7.18522e-10	1.45627e-09	8.27303e-09	2.0015e-08
	0.33929	1.43728e-10	7.18235e-10	1.44682e-09	8.17398e-09	2.0015e-08
	0.33829	1.44245e-10	7.07859e-10	1.4171e-09	8.35682e-09	2.0015e-08
	0.3373	1.42951e-10	6.93769e-10	1.47539e-09	8.24511e-09	2.0015e-08
	0.33631	1.42166e-10	6.97069e-10	1.41447e-09	8.07561e-09	2.0015e-08
	0.33532	1.4116e-10	6.94942e-10	1.3856e-09	8.03778e-09	2.0015e-08
	0.33432	1.37434e-10	6.72769e-10	1.35219e-09	7.96861e-09	2.0015e-08
	0.33333	1.32443e-10	6.5808e-10	1.35687e-09	7.88131e-09	2.0015e-08
	0.33234	1.30007e-10	6.45535e-10	1.3612e-09	7.79221e-09	2.0015e-08
	0.33135	1.29244e-10	6.31654e-10	1.34346e-09	7.7637e-09	2.0015e-08
	0.33036	1.27754e-10	6.19437e-10	1.32988e-09	7.73546e-09	2.0015e-08
	0.32937	1.29182e-10	6.23841e-10	1.33705e-09	7.75013e-09	2.0015e-08
	0.32837	1.29408e-10	6.22293e-10	1.33645e-09	7.75911e-09	2.0015e-08
	0.32738	1.32381e-10	6.04045e-10	1.3045e-09	7.68185e-09	2.0015e-08
	0.32639	1.31666e-10	5.81491e-10	1.31677e-09	7.56833e-09	2.0015e-08
	0.3254	1.27718e-10	5.80155e-10	1.28723e-09	7.46201e-09	2.0015e-08
	0.3244	1.21252e-10	5.81469e-10	1.29244e-09	7.44971e-09	2.0015e-08
	0.32341	1.18081e-10	5.81421e-10	1.29208e-09	7.40881e-09	2.0015e-08
	0.32242	1.1717e-10	5.6951e-10	1.25371e-09	7.32668e-09	2.0015e-08
	0.32143	1.19335e-10	5.73539e-10	1.26081e-09	7.36673e-09	2.0015e-08
	0.32044	1.16004e-10	5.82478e-10	1.25314e-09	7.41175e-09	2.0015e-08
	0.31944	1.10793e-10	5.7089e-10	1.21696e-09	7.32276e-09	2.0015e-08
	0.31845	1.12884e-10	5.62264e-10	1.23295e-09	7.2298e-09	2.0015e-08
	0.31746	1.11093e-10	5.65104e-10	1.23161e-09	7.1739e-09	2.0015e-08
	0.31647	1.11427e-10	5.64718e-10	1.22797e-09	7.11916e-09	2.0015e-08
	0.31548	1.10938e-10	5.44695e-10	1.21875e-09	7.04567e-09	2.0015e-08
	0.31448	1.06892e-10	5.41102e-10	1.19964e-09	6.9748e-09	2.0015e-08
	0.31349	1.10487e-10	5.64556e-10	1.17808e-09	6.90134e-09	2.0015e-08
	0.3125	1.0504e-10	5.67188e-10	1.16716e-09	6.825e-09	2.0015e-08
	0.31151	1.06272e-10	5.57982e-10	1.18013e-09	6.78783e-09	2.0015e-08
	0.31051	1.02882e-10	5.48543e-10	1.18166e-09	6.71666e-09	2.0015e-08
	0.30952	1.02732e-10	5.40337e-10	1.16882e-09	6.70134e-09	2.0015e-08
	0.30853	9.94129e-11	5.21271e-10	1.15937e-09	6.71832e-09	2.0015e-08
	0.30754	9.75676e-11	5.16047e-10	1.13837e-09	6.63768e-09	2.0015e-08
	0.30655	9.8681e-11	5.24141e-10	1.12515e-09	6.61948e-09	2.0015e-08
	0.30556	1.02667e-10	5.30145e-10	1.11991e-09	6.59053e-09	2.0015e-08
	0.30456	9.69501e-11	5.09355e-10	1.11403e-09	6.44565e-09	2.0015e-08
	0.30357	9.32427e-11	4.86214e-10	1.10906e-09	6.3256e-09	2.0015e-08
	0.30258	9.39627e-11	4.74276e-10	1.10212e-09	6.27393e-09	2.0015e-08
	0.30159	9.13139e-11	4.81431e-10	1.10877e-09	6.24341e-09	2.0015e-08
	0.3006	8.92563e-11	4.71744e-10	1.09776e-09	6.19965e-09	2.0015e-08
	0.2996	9.36527e-11	4.50742e-10	1.07401e-09	6.09935e-09	2.0015e-08
	0.29861	9.00955e-11	4.56988e-10	1.07391e-09	6.10439e-09	2.0015e-08
	0.29762	8.88963e-11	4.80756e-10	1.08833e-09	6.05976e-09	2.0015e-08
	0.29663	8.46667e-11	4.79056e-10	1.0657e-09	5.99945e-09	2.0015e-08
	0.29563	8.76136e-11	4.66032e-10	1.04407e-09	5.96066e-09	2.0015e-08
	0.29464	8.73299e-11	4.70621e-10	1.0497e-09	6.04137e-09	2.0015e-08
	0.29365	8.10952e-11	4.77142e-10	1.05666e-09	5.95824e-09	2.0015e-08
	0.29266	8.48336e-11	4.71506e-10	1.04411e-09	5.85977e-09	2.0015e-08
	0.29167	8.33674e-11	4.6312e-10	1.02496e-09	5.85741e-09	2.0015e-08
	0.29067	7.72329e-11	4.57754e-10	1.02872e-09	5.83648e-09	2.0015e-08
	0.28968	7.42431e-11	4.54442e-10	1.01268e-09	5.83708e-09	2.0015e-08
	0.28869	6.94938e-11	4.53529e-10	1.01289e-09	5.77917e-09	2.0015e-08
	0.2877	7.18136e-11	4.43294e-10	9.9405e-10	5.70075e-09	2.0015e-08
	0.2867	6.99063e-11	4.37436e-10	9.77728e-10	5.53013e-09	2.0015e-08
	0.28571	7.29962e-11	4.33034e-10	9.84275e-10	5.47553e-09	2.0015e-08
	0.28472	7.04546e-11	4.25703e-10	9.81872e-10	5.44229e-09	2.0015e-08
	0.28373	6.85973e-11	4.28504e-10	9.60531e-10	5.38661e-09	2.0015e-08
	0.28274	6.35786e-11	4.08084e-10	9.51063e-10	5.32516e-09	2.0015e-08
	0.28175	6.70452e-11	3.97186e-10	9.28771e-10	5.27882e-09	2.0015e-08
	0.28075	6.80609e-11	4.00846e-10	9.11703e-10	5.25324e-09	2.0015e-08
	0.27976	6.21982e-11	4.00431e-10	9.07428e-10	5.26534e-09	2.0015e-08
	0.27877	6.58388e-11	3.8933e-10	9.02981e-10	5.20117e-09	2.0015e-08
	0.27778	6.0534e-11	3.83019e-10	8.93175e-10	5.14422e-09	2.0015e-08
	0.27679	6.03719e-11	3.68304e-10	8.87479e-10	5.16148e-09	2.0015e-08
	0.27579	6.13828e-11	3.71544e-10	8.89399e-10	5.15912e-09	2.0015e-08
	0.2748	5.84812e-11	3.79617e-10	8.77761e-10	5.23134e-09	2.0015e-08
	0.27381	6.3457e-11	3.82401e-10	8.67679e-10	5.12432e-09	2.0015e-08
	0.27282	5.96924e-11	3.78606e-10	8.65623e-10	5.0091e-09	2.0015e-08
	0.27182	5.9969e-11	3.67679e-10	8.63199e-10	4.99421e-09	2.0015e-08
	0.27083	6.1471e-11	3.60772e-10	8.62941e-10	5.08828e-09	2.0015e-08
	0.26984	5.84049e-11	3.56199e-10	8.61578e-10	5.04266e-09	2.0015e-08
	0.26885	5.42398e-11	3.58607e-10	8.56995e-10	4.97179e-09	2.0015e-08
	0.26786	5.51863e-11	3.5036e-10	8.52301e-10	4.95328e-09	2.0015e-08
	0.26686	5.32932e-11	3.41026e-10	8.49282e-10	4.99371e-09	2.0015e-08
	0.26587	5.21584e-11	3.47678e-10	8.37666e-10	4.92725e-09	2.0015e-08
	0.26488	5.31597e-11	3.4939e-10	8.25381e-10	4.87719e-09	2.0015e-08
	0.26389	5.30524e-11	3.46877e-10	8.16779e-10	4.81776e-09	2.0015e-08
	0.2629	5.18365e-11	3.31573e-10	8.19714e-10	4.81595e-09	2.0015e-08
	0.2619	5.57156e-11	3.14078e-10	8.14442e-10	4.82063e-09	2.0015e-08
	0.26091	5.52721e-11	3.10266e-10	8.10098e-10	4.79809e-09	2.0015e-08
	0.25992	5.00937e-11	3.11844e-10	8.06846e-10	4.78167e-09	2.0015e-08
	0.25893	4.76737e-11	3.17134e-10	7.92789e-10	4.73788e-09	2.0015e-08
	0.25794	4.73113e-11	3.02379e-10	7.84733e-10	4.70305e-09	2.0015e-08
	0.25694	4.84104e-11	3.01313e-10	7.9251e-10	4.65119e-09	2.0015e-08
	0.25595	5.11785e-11	2.98728e-10	7.94358e-10	4.61956e-09	2.0015e-08
	0.25496	4.71397e-11	2.94711e-10	7.73222e-10	4.60037e-09	2.0015e-08
	0.25397	5.55296e-11	2.89149e-10	7.59203e-10	4.55073e-09	2.0015e-08
	0.25298	4.45004e-11	2.88157e-10	7.59625e-10	4.47458e-09	2.0015e-08
	0.25198	4.35491e-11	2.85537e-10	7.44516e-10	4.41033e-09	2.0015e-08
	0.25099	4.18015e-11	2.7091e-10	7.40182e-10	4.3231e-09	2.0015e-08
	0.25	4.31175e-11	2.60479e-10	7.41808e-10	4.30411e-09	2.0015e-08
	0.24901	4.70467e-11	2.50229e-10	7.4949e-10	4.28458e-09	2.0015e-08
	0.24802	4.64387e-11	2.47931e-10	7.54125e-10	4.24602e-09	2.0015e-08
	0.24702	4.72255e-11	2.45842e-10	7.327e-10	4.21278e-09	2.0015e-08
	0.24603	4.12126e-11	2.38904e-10	7.21144e-10	4.15953e-09	2.0015e-08
	0.24504	3.89643e-11	2.41003e-10	7.1613e-10	4.13871e-09	2.0015e-08
	0.24405	4.01206e-11	2.40726e-10	7.06331e-10	4.07123e-09	2.0015e-08
	0.24305	4.01993e-11	2.38673e-10	6.94975e-10	4.02212e-09	2.0015e-08
	0.24206	3.89118e-11	2.40585e-10	6.95102e-10	3.98392e-09	2.0015e-08
	0.24107	3.60413e-11	2.33051e-10	6.94379e-10	3.93786e-09	2.0015e-08
	0.24008	4.07787e-11	2.23202e-10	6.87291e-10	3.93134e-09	2.0015e-08
	0.23909	4.08549e-11	2.33154e-10	6.75983e-10	3.90272e-09	2.0015e-08
	0.23809	3.69067e-11	2.32493e-10	6.77773e-10	3.89516e-09	2.0015e-08
	0.2371	3.60532e-11	2.27227e-10	6.80732e-10	3.87732e-09	2.0015e-08
	0.23611	3.05433e-11	2.32117e-10	6.73747e-10	3.82775e-09	2.0015e-08
	0.23512	3.40076e-11	2.30305e-10	6.6832e-10	3.81257e-09	2.0015e-08
	0.23413	3.28059e-11	2.1995e-10	6.63862e-10	3.80151e-09	2.0015e-08
	0.23313	3.28226e-11	2.08826e-10	6.60736e-10	3.76934e-09	2.0015e-08
	0.23214	3.53499e-11	2.10661e-10	6.5984e-10	3.72819e-09	2.0015e-08
	0.23115	3.34592e-11	2.05206e-10	6.41987e-10	3.66529e-09	2.0015e-08
	0.23016	3.09797e-11	2.08089e-10	6.38191e-10	3.65122e-09	2.0015e-08
	0.22917	3.16115e-11	2.01981e-10	6.27632e-10	3.60111e-09	2.0015e-08
	0.22817	2.8183e-11	1.95508e-10	6.27198e-10	3.54431e-09	2.0015e-08
	0.22718	3.05815e-11	1.91657e-10	6.26595e-10	3.49471e-09	2.0015e-08
	0.22619	3.30062e-11	1.85825e-10	6.17117e-10	3.47173e-09	2.0015e-08
	0.2252	3.14732e-11	1.79767e-10	6.09331e-10	3.42494e-09	2.0015e-08
	0.2242	2.69146e-11	1.81613e-10	6.04908e-10	3.46341e-09	2.0015e-08
	0.22321	2.85788e-11	1.81505e-10	5.976e-10	3.52306e-09	2.0015e-08
	0.22222	2.49882e-11	1.7425e-10	5.99355e-10	3.40593e-09	2.0015e-08
	0.22123	2.51146e-11	1.71539e-10	5.90541e-10	3.31154e-09	2.0015e-08
	0.22024	2.77205e-11	1.72202e-10	5.91797e-10	3.26289e-09	2.0015e-08
	0.21925	2.67763e-11	1.67715e-10	5.86874e-10	3.22981e-09	2.0015e-08
	0.21825	2.6917e-11	1.67012e-10	5.83381e-10	3.2129e-09	2.0015e-08
	0.21726	2.59633e-11	1.72598e-10	5.86135e-10	3.19888e-09	2.0015e-08
	0.21627	2.44351e-11	1.61097e-10	5.81526e-10	3.27742e-09	2.0015e-08
	0.21528	2.42801e-11	1.6319e-10	5.77189e-10	3.28744e-09	2.0015e-08
	0.21429	2.25969e-11	1.64876e-10	5.66813e-10	3.27167e-09	2.0015e-08
	0.21329	2.29879e-11	1.68409e-10	5.59797e-10	3.24784e-09	2.0015e-08
	0.2123	2.36769e-11	1.63786e-10	5.4954e-10	3.20658e-09	2.0015e-08
	0.21131	2.28234e-11	1.5604e-10	5.39755e-10	3.17666e-09	2.0015e-08
	0.21032	2.56725e-11	1.63617e-10	5.41112e-10	3.06044e-09	2.0015e-08
	0.20932	2.36602e-11	1.58517e-10	5.38833e-10	2.98585e-09	2.0015e-08
	0.20833	2.38867e-11	1.58805e-10	5.30483e-10	2.95349e-09	2.0015e-08
	0.20734	2.30594e-11	1.49672e-10	5.25844e-10	2.90528e-09	2.0015e-08
	0.20635	1.85628e-11	1.45823e-10	5.25999e-10	2.87689e-09	2.0015e-08
	0.20536	2.15049e-11	1.43229e-10	5.23107e-10	2.88164e-09	2.0015e-08
	0.20436	2.03295e-11	1.39732e-10	5.2289e-10	2.84273e-09	2.0015e-08
	0.20337	1.5244e-11	1.39105e-10	5.16943e-10	2.81045e-09	2.0015e-08
	0.20238	1.76377e-11	1.34787e-10	5.13536e-10	2.78604e-09	2.0015e-08
	0.20139	1.69034e-11	1.36108e-10	5.13298e-10	2.73496e-09	2.0015e-08
	0.2004	2.0308e-11	1.33206e-10	5.07802e-10	2.72805e-09	2.0015e-08
	0.1994	1.43547e-11	1.26352e-10	5.01754e-10	2.69863e-09	2.0015e-08
	0.19841	2.02294e-11	1.26855e-10	5.01325e-10	2.65986e-09	2.0015e-08
	0.19742	1.77713e-11	1.27441e-10	4.91437e-10	2.62706e-09	2.0015e-08
	0.19643	1.52178e-11	1.25854e-10	4.86063e-10	2.59095e-09	2.0015e-08
	0.19544	1.74732e-11	1.26199e-10	4.78565e-10	2.5837e-09	2.0015e-08
	0.19444	1.45025e-11	1.24163e-10	4.70173e-10	2.54931e-09	2.0015e-08
	0.19345	1.50223e-11	1.20184e-10	4.73642e-10	2.53007e-09	2.0015e-08
	0.19246	1.79715e-11	1.19533e-10	4.71601e-10	2.48408e-09	2.0015e-08
	0.19147	1.8024e-11	1.18985e-10	4.6946e-10	2.4689e-09	2.0015e-08
	0.19048	1.71251e-11	1.20251e-10	4.63373e-10	2.50333e-09	2.0015e-08
	0.18948	1.57924e-11	1.17287e-10	4.57823e-10	2.56405e-09	2.0015e-08
	0.18849	1.53275e-11	1.11303e-10	4.54463e-10	2.5569e-09	2.0015e-08
	0.1875	1.62263e-11	1.073e-10	4.49743e-10	2.50255e-09	2.0015e-08
	0.18651	1.21613e-11	1.13222e-10	4.43456e-10	2.41768e-09	2.0015e-08
	0.18552	1.54109e-11	1.07362e-10	4.41861e-10	2.36032e-09	2.0015e-08
	0.18452	1.34821e-11	1.07584e-10	4.32682e-10	2.31388e-09	2.0015e-08
	0.18353	1.32008e-11	1.06124e-10	4.32477e-10	2.28189e-09	2.0015e-08
	0.18254	1.3072e-11	1.04692e-10	4.28345e-10	2.27564e-09	2.0015e-08
	0.18155	1.51749e-11	9.82304e-11	4.25391e-10	2.3553e-09	2.0015e-08
	0.18056	8.07716e-12	9.7558e-11	4.18341e-10	2.28656e-09	2.0015e-08
	0.17956	9.851e-12	9.69119e-11	4.16448e-10	2.21775e-09	2.0015e-08
	0.17857	1.0571e-11	9.32069e-11	4.08289e-10	2.19138e-09	2.0015e-08
	0.17758	1.1396e-11	8.93755e-11	4.04446e-10	2.13728e-09	2.0015e-08
	0.17659	1.12481e-11	9.01981e-11	4.05767e-10	2.10956e-09	2.0015e-08
	0.1756	1.10836e-11	9.04436e-11	4.0826e-10	2.11092e-09	2.0015e-08
	0.1746	9.65311e-12	8.53558e-11	3.9875e-10	2.07835e-09	2.0015e-08
	0.17361	9.46714e-12	8.52318e-11	3.92601e-10	2.05661e-09	2.0015e-08
	0.17262	7.02097e-12	8.57372e-11	3.96645e-10	2.03302e-09	2.0015e-08
	0.17163	9.15482e-12	8.61807e-11	3.90579e-10	2.0007e-09	2.0015e-08
	0.17063	9.57682e-12	8.17557e-11	3.87113e-10	1.99763e-09	2.0015e-08
	0.16964	1.02802e-11	8.06565e-11	3.86889e-10	1.9857e-09	2.0015e-08
	0.16865	5.92901e-12	8.11811e-11	3.78794e-10	1.93746e-09	2.0015e-08
	0.16766	9.77232e-12	7.80506e-11	3.74763e-10	1.92063e-09	2.0015e-08
	0.16667	9.64596e-12	7.87683e-11	3.69415e-10	1.90117e-09	2.0015e-08
	0.16567	6.16028e-12	7.62029e-11	3.69348e-10	1.88287e-09	2.0015e-08
	0.16468	7.43105e-12	7.31821e-11	3.7054e-10	1.85061e-09	2.0015e-08
	0.16369	5.36158e-12	7.12033e-11	3.73222e-10	1.82621e-09	2.0015e-08
	0.1627	3.7594e-12	6.76079e-11	3.61237e-10	1.79798e-09	2.0015e-08
	0.16171	4.23147e-12	6.81396e-11	3.60326e-10	1.75716e-09	2.0015e-08
	0.16071	1.83298e-12	6.99063e-11	3.55303e-10	1.75374e-09	2.0015e-08
	0.15972	7.24985e-12	6.83446e-11	3.50692e-10	1.75331e-09	2.0015e-08
	0.15873	5.08501e-12	6.93746e-11	3.47354e-10	1.73714e-09	2.0015e-08
	0.15774	4.272e-12	6.53763e-11	3.47528e-10	1.71609e-09	2.0015e-08
	0.15675	2.02848e-12	6.58603e-11	3.45039e-10	1.70126e-09	2.0015e-08
	0.15575	6.96137e-12	6.62894e-11	3.38377e-10	1.67561e-09	2.0015e-08
	0.15476	1.72092e-12	6.36311e-11	3.36341e-10	1.65229e-09	2.0015e-08
	0.15377	5.88371e-12	5.77994e-11	3.30727e-10	1.63711e-09	2.0015e-08
	0.15278	2.61261e-12	6.24032e-11	3.26309e-10	1.61258e-09	2.0015e-08
	0.15179	4.41505e-12	5.97329e-11	3.30855e-10	1.59388e-09	2.0015e-08
	0.15079	3.02031e-12	5.56297e-11	3.25293e-10	1.57976e-09	2.0015e-08
	0.1498	2.41949e-12	5.81474e-11	3.2015e-10	1.5617e-09	2.0015e-08
	0.14881	3.69741e-12	5.46093e-11	3.10993e-10	1.54736e-09	2.0015e-08
	0.14782	3.74987e-12	5.60518e-11	3.13239e-10	1.52945e-09	2.0015e-08
	0.14683	3.64258e-12	5.42731e-11	3.12702e-10	1.50435e-09	2.0015e-08
	0.14583	2.02372e-12	5.66573e-11	3.08356e-10	1.47886e-09	2.0015e-08
	0.14484	4.05027e-12	5.4452e-11	3.05876e-10	1.4522e-09	2.0015e-08
	0.14385	1.20356e-12	5.18031e-11	3.01342e-10	1.43498e-09	2.0015e-08
	0.14286	1.84013e-12	5.22633e-11	2.95155e-10	1.42823e-09	2.0015e-08
	0.14186	6.67115e-13	4.95954e-11	2.89394e-10	1.40271e-09	2.0015e-08
	0.14087	1.00805e-12	5.192e-11	2.86736e-10	1.37385e-09	2.0015e-08
	0.13988	2.92971e-12	5.0499e-11	2.85513e-10	1.37346e-09	2.0015e-08
	0.13889	1.02474e-12	4.79956e-11	2.88746e-10	1.3933e-09	2.0015e-08
	0.1379	3.1562e-12	4.56281e-11	2.80702e-10	1.37703e-09	2.0015e-08
	0.13691	-5.79814e-13	4.96693e-11	2.79181e-10	1.33858e-09	2.0015e-08
	0.13591	1.03905e-12	4.51966e-11	2.8023e-10	1.30925e-09	2.0015e-08
	0.13492	1.10342e-12	4.72446e-11	2.76188e-10	1.29268e-09	2.0015e-08
	0.13393	1.7543e-12	4.62527e-11	2.70259e-10	1.26808e-09	2.0015e-08
	0.13294	-4.86831e-13	4.1172e-11	2.72507e-10	1.25391e-09	2.0015e-08
	0.13194	2.99408e-12	4.24476e-11	2.66823e-10	1.23888e-09	2.0015e-08
	0.13095	-3.46706e-12	4.27933e-11	2.63643e-10	1.21978e-09	2.0015e-08
	0.12996	-2.07881e-13	4.18825e-11	2.59943e-10	1.25247e-09	2.0015e-08
	0.12897	2.10003e-14	3.90692e-11	2.61478e-10	1.21783e-09	2.0015e-08
	0.12798	1.92835e-12	3.88737e-11	2.57341e-10	1.18451e-09	2.0015e-08
	0.12698	-1.95308e-14	4.06594e-11	2.57527e-10	1.16848e-09	2.0015e-08
	0.12599	-4.15306e-13	3.68233e-11	2.47583e-10	1.14498e-09	2.0015e-08
	0.125	-3.95821e-12	3.53785e-11	2.50248e-10	1.12516e-09	2.0015e-08
	0.12401	3.22058e-12	3.74766e-11	2.4286e-10	1.11447e-09	2.0015e-08
	0.12302	5.21679e-13	3.87116e-11	2.47373e-10	1.10975e-09	2.0015e-08
	0.12202	-2.74942e-12	3.77388e-11	2.48625e-10	1.09128e-09	2.0015e-08
	0.12103	-8.77838e-13	3.30229e-11	2.4199e-10	1.07665e-09	2.0015e-08
	0.12004	-1.0948e-12	3.25866e-11	2.39572e-10	1.05972e-09	2.0015e-08
	0.11905	-2.57299e-12	3.10178e-11	2.32505e-10	1.04809e-09	2.0015e-08
	0.11805	-6.4163e-12	3.3278e-11	2.34329e-10	1.02872e-09	2.0015e-08
	0.11706	-9.39827e-13	3.30849e-11	2.33526e-10	1.02448e-09	2.0015e-08
	0.11607	-2.55869e-12	3.36547e-11	2.26881e-10	1.01337e-09	2.0015e-08
	0.11508	8.38776e-13	2.97327e-11	2.19471e-10	9.99553e-10	2.0015e-08
	0.11409	-1.39997e-12	3.25961e-11	2.21767e-10	9.88226e-10	2.0015e-08
	0.1131	-8.13465e-13	2.86455e-11	2.20675e-10	9.69066e-10	2.0015e-08
	0.1121	-3.417e-12	2.5744e-11	2.17754e-10	9.67857e-10	2.0015e-08
	0.11111	-4.81174e-12	2.97589e-11	2.15454e-10	9.55121e-10	2.0015e-08
	0.11012	-4.20616e-12	2.72842e-11	2.11131e-10	9.28759e-10	2.0015e-08
	0.10913	-4.96672e-12	2.46496e-11	2.10588e-10	9.27112e-10	2.0015e-08
	0.10814	-8.04947e-12	2.74153e-11	2.05047e-10	9.12931e-10	2.0015e-08
	0.10714	-4.56617e-12	2.64878e-11	2.02162e-10	9.00259e-10	2.0015e-08
	0.10615	-8.01371e-12	2.45829e-11	1.97365e-10	8.89418e-10	2.0015e-08
	0.10516	-5.4674e-12	2.26684e-11	1.93953e-10	8.69939e-10	2.0015e-08
	0.10417	-3.58866e-12	2.13165e-11	1.89905e-10	8.49087e-10	2.0015e-08
	0.10317	-3.56005e-12	2.50693e-11	1.90334e-10	8.38305e-10	2.0015e-08
	0.10218	-5.7082e-12	1.95713e-11	1.90682e-10	8.37724e-10	2.0015e-08
	0.10119	-4.18232e-12	2.38438e-11	1.85732e-10	8.61523e-10	2.0015e-08
	0.1002	-3.10705e-12	1.70322e-11	1.82621e-10	8.3806e-10	2.0015e-08
	0.09921	-6.03245e-12	2.18125e-11	1.81286e-10	8.06884e-10	2.0015e-08
	0.09821	-7.62031e-12	2.05941e-11	1.80971e-10	7.88321e-10	2.0015e-08
	0.09722	-5.05493e-12	1.68343e-11	1.72078e-10	7.70337e-10	2.0015e-08
	0.09623	-4.86181e-12	1.77164e-11	1.71604e-10	7.81362e-10	2.0015e-08
	0.09524	-2.58015e-12	1.9073e-11	1.68402e-10	7.65697e-10	2.0015e-08
	0.09425	-6.83115e-12	1.60618e-11	1.59671e-10	7.38542e-10	2.0015e-08
	0.09325	-4.48988e-12	2.07062e-11	1.62093e-10	7.44214e-10	2.0015e-08
	0.09226	-4.42789e-12	1.53537e-11	1.62606e-10	7.22932e-10	2.0015e-08
	0.09127	-6.95751e-12	1.37706e-11	1.58472e-10	7.0038e-10	2.0015e-08
	0.09028	-5.75111e-12	1.36037e-11	1.5403e-10	6.92105e-10	2.0015e-08
	0.08929	-5.04301e-12	1.6026e-11	1.50313e-10	6.86464e-10	2.0015e-08
	0.08829	-6.85976e-12	2.04177e-11	1.49164e-10	6.74016e-10	2.0015e-08
	0.0873	-3.65541e-12	1.59903e-11	1.47438e-10	6.56476e-10	2.0015e-08
	0.08631	-6.56889e-12	1.60999e-11	1.48406e-10	6.43591e-10	2.0015e-08
	0.08532	-4.84989e-12	1.49818e-11	1.43404e-10	6.39646e-10	2.0015e-08
	0.08433	-6.29709e-12	8.86156e-12	1.43663e-10	6.32257e-10	2.0015e-08
	0.08333	-7.15778e-12	1.05138e-11	1.39765e-10	6.18259e-10	2.0015e-08
	0.08234	-6.76916e-12	1.19825e-11	1.32966e-10	6.09786e-10	2.0015e-08
	0.08135	-6.35431e-12	1.26214e-11	1.41301e-10	5.9937e-10	2.0015e-08
	0.08036	-8.43332e-12	1.07117e-11	1.33299e-10	5.87005e-10	2.0015e-08
	0.07936	-2.88771e-12	1.02706e-11	1.32594e-10	5.7779e-10	2.0015e-08
	0.07837	-7.7133e-12	7.13541e-12	1.29678e-10	5.85706e-10	2.0015e-08
	0.07738	-9.96159e-12	1.21017e-11	1.26915e-10	5.6756e-10	2.0015e-08
	0.07639	-4.8785e-12	1.00632e-11	1.20205e-10	5.44498e-10	2.0015e-08
	0.0754	-4.78075e-12	6.52029e-12	1.2274e-10	5.35736e-10	2.0015e-08
	0.0744	-9.15573e-12	8.86395e-12	1.1743e-10	5.25956e-10	2.0015e-08
	0.07341	-5.32673e-12	6.17458e-12	1.17442e-10	5.18724e-10	2.0015e-08
	0.07242	-5.69866e-12	7.50973e-12	1.14908e-10	5.03745e-10	2.0015e-08
	0.07143	-8.09477e-12	9.49575e-12	1.12834e-10	4.95648e-10	2.0015e-08
	0.07044	-5.89655e-12	9.9106e-12	1.07855e-10	4.83875e-10	2.0015e-08
	0.06944	-6.85738e-12	1.94504e-12	1.06952e-10	4.79643e-10	2.0015e-08
	0.06845	-4.58525e-12	5.29243e-12	1.02882e-10	4.72795e-10	2.0015e-08
	0.06746	-6.84545e-12	6.16982e-12	1.01592e-10	4.58474e-10	2.0015e-08
	0.06647	-9.14381e-12	7.25939e-12	9.92842e-11	4.51314e-10	2.0015e-08
	0.06548	-8.03039e-12	2.62215e-12	1.02222e-10	4.37805e-10	2.0015e-08
	0.06448	-1.17712e-11	2.3432e-12	9.64065e-11	4.28035e-10	2.0015e-08
	0.06349	-9.15335e-12	-1.52395e-12	9.45039e-11	4.21721e-10	2.0015e-08
	0.0625	-6.35193e-12	5.52847e-12	9.08227e-11	4.11179e-10	2.0015e-08
	0.06151	-1.06768e-11	5.16607e-12	8.85625e-11	4.02455e-10	2.0015e-08
	0.06052	-7.46296e-12	4.42459e-12	8.61831e-11	3.8938e-10	2.0015e-08
	0.05952	-8.82194e-12	2.55539e-12	8.27546e-11	3.81848e-10	2.0015e-08
	0.05853	-1.12753e-11	5.84557e-12	7.91474e-11	3.79567e-10	2.0015e-08
	0.05754	-7.27461e-12	-3.81277e-12	8.50721e-11	3.70903e-10	2.0015e-08
	0.05655	-9.50621e-12	3.75225e-12	7.8022e-11	3.64217e-10	2.0015e-08
	0.05556	-6.86691e-12	2.7652e-12	7.33514e-11	3.5413e-10	2.0015e-08
	0.05456	-9.27256e-12	1.84967e-12	7.16634e-11	3.48062e-10	2.0015e-08
	0.05357	-7.52733e-12	4.96103e-12	6.99563e-11	3.43174e-10	2.0015e-08
	0.05258	-1.10583e-11	2.48625e-12	6.94628e-11	3.34014e-10	2.0015e-08
	0.05159	-1.09296e-11	-4.8141e-14	6.78845e-11	3.2844e-10	2.0015e-08
	0.05059	-8.23067e-12	3.11806e-12	6.55146e-11	3.30715e-10	2.00145e-08
	0.0496	-7.47011e-12	2.3885e-12	6.58341e-11	3.12309e-10	2.00131e-08
	0.04861	-8.44763e-12	-2.24874e-12	6.3643e-11	2.9773e-10	2.00145e-08
	0.04762	-8.44047e-12	-1.58117e-12	6.24747e-11	2.90126e-10	2.00149e-08
	0.04663	-1.24554e-11	-1.37136e-12	5.70293e-11	2.78065e-10	2.0015e-08
	0.04563	-1.07722e-11	-9.44595e-13	5.7797e-11	2.71658e-10	2.0015e-08
	0.04464	-9.01983e-12	-1.86251e-12	5.31001e-11	2.66563e-10	2.0015e-08
	0.04365	-9.65879e-12	-1.32845e-12	5.34458e-11	2.55353e-10	2.00146e-08
	0.04266	-1.12729e-11	-2.50862e-12	4.74878e-11	2.48613e-10	1.98265e-08
	0.04167	-1.08795e-11	-2.62306e-12	4.44193e-11	2.26726e-10	1.89833e-08
	0.04067	-1.22456e-11	-2.94731e-12	4.4157e-11	2.24988e-10	1.80085e-08
	0.03968	-1.15447e-11	-2.44902e-12	4.23927e-11	2.08487e-10	1.72332e-08
	0.03869	-7.26984e-12	-3.63634e-12	4.25477e-11	2.08022e-10	1.65021e-08
	0.0377	-1.16067e-11	-2.00556e-12	4.142e-11	2.00297e-10	1.57681e-08
	0.03671	-9.50621e-12	-7.73237e-12	3.66588e-11	1.93905e-10	1.51494e-08
	0.03571	-8.50962e-12	-5.46024e-12	3.4761e-11	1.81913e-10	1.44525e-08
	0.03472	-1.07627e-11	-2.59445e-12	3.40028e-11	1.74763e-10	1.37969e-08
	0.03373	-1.05886e-11	-4.38974e-12	3.11561e-11	1.66211e-10	1.30859e-08
	0.03274	-1.1013e-11	-9.29401e-12	2.81592e-11	1.53811e-10	1.24014e-08
	0.03175	-7.56786e-12	-6.35908e-12	2.75846e-11	1.45049e-10	1.17955e-08
	0.03075	-9.05321e-12	-5.82025e-12	2.418e-11	1.37476e-10	1.11343e-08
	0.02976	-1.05576e-11	-5.71297e-12	2.2275e-11	1.33035e-10	1.05736e-08
	0.02877	-9.93059e-12	-9.4776e-12	2.16074e-11	1.2315e-10	9.94603e-09
	0.02778	-1.47133e-11	-6.93129e-12	2.1729e-11	1.13229e-10	9.31576e-09
	0.02679	-1.05886e-11	-8.57876e-12	1.7633e-11	1.04241e-10	8.70843e-09
	0.02579	-9.69932e-12	-7.89688e-12	1.3227e-11	9.45754e-11	8.12783e-09
	0.0248	-1.23648e-11	-7.35805e-12	1.44978e-11	8.59757e-11	7.53156e-09
	0.02381	-1.20549e-11	-1.02382e-11	1.1334e-11	7.76692e-11	6.904e-09
	0.02282	-1.13611e-11	-9.62542e-12	8.40857e-12	6.91004e-11	6.31266e-09
	0.02182	-1.06768e-11	-9.90436e-12	5.92424e-12	5.9144e-11	5.68604e-09
	0.02083	-1.28751e-11	-9.1295e-12	5.08739e-12	5.07493e-11	5.03739e-09
	0.01984	-1.16567e-11	-1.10822e-11	-8.68301e-13	4.81005e-11	4.2374e-09
	0.01885	-8.94592e-12	-8.58353e-12	1.85444e-12	3.76601e-11	3.39377e-09
	0.01786	-1.13754e-11	-1.12228e-11	3.85781e-13	2.84e-11	2.78763e-09
	0.01686	-1.08914e-11	-1.00069e-11	-7.63462e-12	2.22345e-11	2.25538e-09
	0.01587	-1.00093e-11	-1.01213e-11	-4.14656e-12	1.14579e-11	1.72468e-09
	0.01488	-8.6169e-12	-1.08437e-11	-8.02563e-12	2.60784e-12	1.2117e-09
	0.01389	-1.41768e-11	-1.11322e-11	-9.54674e-12	-1.30222e-12	6.93793e-10
	0.0129	-1.31802e-11	-1.26343e-11	-1.29752e-11	-1.10035e-11	1.4687e-10
	0.0119	-1.24316e-11	-1.33424e-11	-1.1981e-11	-1.85613e-11	-3.91727e-10
	0.01091	-1.267e-11	-9.91152e-12	-1.56717e-11	-2.80957e-11	-8.98111e-10
	0.00992	-1.37572e-11	-1.32708e-11	-1.5264e-11	-3.6972e-11	-1.19968e-09
	0.00893	-9.79946e-12	-1.4966e-11	-1.93004e-11	-4.64563e-11	-1.55823e-09
	0.00794	-1.57432e-11	-1.75028e-11	-2.29339e-11	-5.54614e-11	-1.95279e-09
	0.00694	-1.06387e-11	-1.15351e-11	-2.93617e-11	-6.02608e-11	-2.36096e-09
	0.00595	-1.1981e-11	-1.4091e-11	-2.30818e-11	-6.99811e-11	-2.79614e-09
	0.00496	-1.22671e-11	-1.25389e-11	-2.7173e-11	-7.79419e-11	-3.19295e-09
	0.00397	-1.51782e-11	-1.72787e-11	-2.87061e-11	-9.0435e-11	-3.58914e-09
	0.00298	-1.11632e-11	-1.37e-11	-3.2659e-11	-9.94639e-11	-3.97743e-09
	0.00198	-1.16806e-11	-1.60913e-11	-3.85694e-11	-1.05677e-10	-4.38772e-09
	0.000991821	-1.71952e-11	-1.48325e-11	-3.25374e-11	-1.09957e-10	-4.89557e-09
	0	-1.50876e-11	-1.74026e-11	-3.66645e-11	-1.19222e-10	-5.30013e-09
	-0.000993013	-1.28631e-11	-1.46537e-11	-3.84836e-11	-1.28057e-10	-5.70927e-09
	-0.00198	-1.30014e-11	-2.18205e-11	-4.41174e-11	-1.36438e-10	-6.05256e-09
	-0.00298	-1.195e-11	-2.81219e-11	-4.48208e-11	-1.44458e-10	-6.41963e-09
	-0.00397	-1.45988e-11	-2.17728e-11	-4.46706e-11	-1.46001e-10	-6.86796e-09
	-0.00496	-1.06554e-11	-1.9906e-11	-5.08218e-11	-1.60621e-10	-7.25562e-09
	-0.00595	-1.4718e-11	-1.6685e-11	-5.20091e-11	-1.71283e-10	-7.65251e-09
	-0.00695	-1.5624e-11	-2.10695e-11	-5.18398e-11	-1.76702e-10	-8.11498e-09
	-0.00794	-9.34885e-12	-1.81727e-11	-5.42669e-11	-1.84772e-10	-8.54357e-09
	-0.00893	-1.54524e-11	-1.82586e-11	-5.48701e-11	-1.94366e-10	-8.91288e-09
	-0.00992	-1.74503e-11	-2.1048e-11	-5.86371e-11	-2.07601e-10	-9.24876e-09
	-0.01091	-1.38597e-11	-1.83968e-11	-6.07042e-11	-2.14472e-10	-9.73289e-09
	-0.01191	-1.53451e-11	-1.87354e-11	-6.17676e-11	-2.19951e-10	-1.01513e-08
	-0.0129	-1.2639e-11	-1.9093e-11	-6.67052e-11	-2.27993e-10	-1.09927e-08
	-0.01389	-1.79558e-11	-1.94006e-11	-6.82359e-11	-2.28889e-10	-1.27717e-08
	-0.01488	-1.4339e-11	-2.15511e-11	-6.81238e-11	-2.35274e-10	-1.37719e-08
	-0.01587	-1.35331e-11	-2.05998e-11	-7.22556e-11	-2.44112e-10	-1.43223e-08
	-0.01687	-1.60627e-11	-2.01206e-11	-7.50952e-11	-2.53165e-10	-1.4861e-08
	-0.01786	-1.24078e-11	-1.95889e-11	-7.56888e-11	-2.61682e-10	-1.53165e-08
	-0.01885	-1.61533e-11	-2.28338e-11	-7.48472e-11	-2.70148e-10	-1.58312e-08
	-0.01984	-1.53928e-11	-2.34632e-11	-7.83305e-11	-2.71948e-10	-1.64863e-08
	-0.02083	-1.3874e-11	-2.04449e-11	-8.23145e-11	-2.83919e-10	-1.696e-08
	-0.02183	-1.5903e-11	-2.38328e-11	-8.32085e-11	-2.9593e-10	-1.73281e-08
	-0.02282	-1.34711e-11	-1.98417e-11	-8.38666e-11	-3.09458e-10	-1.78314e-08
	-0.02381	-1.71928e-11	-2.26264e-11	-8.65345e-11	-3.22979e-10	-1.86411e-08
	-0.0248	-1.67756e-11	-2.40402e-11	-8.98914e-11	-3.34185e-10	-1.92506e-08
	-0.02579	-1.42507e-11	-2.79813e-11	-9.35178e-11	-3.3835e-10	-1.95236e-08
	-0.02679	-1.63607e-11	-2.32725e-11	-9.45191e-11	-3.7215e-10	-1.97339e-08
	-0.02778	-1.56002e-11	-2.49772e-11	-9.28859e-11	-3.86098e-10	-1.98223e-08
	-0.02877	-1.36523e-11	-2.43001e-11	-1.00108e-10	-4.03674e-10	-1.93797e-08
	-0.02976	-1.58434e-11	-2.72183e-11	-9.85341e-11	-3.86067e-10	-1.83116e-08
	-0.03075	-1.5202e-11	-2.33631e-11	-9.98454e-11	-3.74587e-10	-1.83899e-08
	-0.03175	-1.75218e-11	-2.79979e-11	-1.04092e-10	-3.78421e-10	-1.87019e-08
	-0.03274	-1.84183e-11	-2.54159e-11	-1.04144e-10	-3.86413e-10	-1.90682e-08
	-0.03373	-1.63131e-11	-2.8842e-11	-1.08934e-10	-4.03495e-10	-1.95071e-08
	-0.03472	-1.73716e-11	-2.94285e-11	-1.08748e-10	-4.1822e-10	-1.97338e-08
	-0.03572	-1.98965e-11	-2.73781e-11	-1.14036e-10	-4.11232e-10	-1.98105e-08
	-0.03671	-1.72858e-11	-2.83866e-11	-1.12284e-10	-4.04346e-10	-1.98407e-08
	-0.0377	-1.57242e-11	-2.67415e-11	-1.14172e-10	-4.14284e-10	-1.98546e-08
	-0.03869	-1.7672e-11	-2.67916e-11	-1.2014e-10	-4.19543e-10	-1.98592e-08
	-0.03968	-1.62082e-11	-3.30381e-11	-1.23489e-10	-4.30744e-10	-1.98504e-08
	-0.04068	-2.16965e-11	-3.12929e-11	-1.25783e-10	-4.38667e-10	-1.97719e-08
	-0.04167	-1.51543e-11	-2.69584e-11	-1.29722e-10	-4.46761e-10	-1.97388e-08
	-0.04266	-2.00991e-11	-3.38893e-11	-1.30964e-10	-4.634e-10	-1.97358e-08
	-0.04365	-1.36928e-11	-3.16338e-11	-1.33675e-10	-4.71604e-10	-1.97258e-08
	-0.04464	-1.40433e-11	-3.25088e-11	-1.41213e-10	-5.00474e-10	-1.96861e-08
	-0.04564	-1.79581e-11	-3.60803e-11	-1.3357e-10	-5.15235e-10	-1.96555e-08
	-0.04663	-1.78962e-11	-3.0549e-11	-1.36235e-10	-5.2151e-10	-1.96351e-08
	-0.04762	-1.59507e-11	-3.09806e-11	-1.44015e-10	-5.16632e-10	-1.96151e-08
	-0.04861	-1.92551e-11	-3.24468e-11	-1.44282e-10	-5.249e-10	-1.95991e-08
	-0.0496	-1.85923e-11	-3.20129e-11	-1.47346e-10	-5.30179e-10	-1.95888e-08
	-0.0506	-1.78819e-11	-3.24492e-11	-1.52641e-10	-5.39976e-10	-1.95808e-08
	-0.05159	-1.69592e-11	-3.52697e-11	-1.55566e-10	-5.46625e-10	-1.9576e-08
	-0.05258	-1.82204e-11	-3.85098e-11	-1.50075e-10	-5.57547e-10	-1.95694e-08
	-0.05357	-1.7889e-11	-3.80068e-11	-1.53981e-10	-5.59299e-10	-1.95614e-08
	-0.05456	-1.92385e-11	-3.84502e-11	-1.56618e-10	-5.61114e-10	-1.95558e-08
	-0.05556	-1.94793e-11	-4.46515e-11	-1.60344e-10	-5.78502e-10	-1.95512e-08
	-0.05655	-1.90787e-11	-3.80521e-11	-1.63084e-10	-5.88863e-10	-1.95465e-08
	-0.05754	-1.6449e-11	-3.91607e-11	-1.62836e-10	-6.06282e-10	-1.95421e-08
	-0.05853	-2.04067e-11	-4.10132e-11	-1.67201e-10	-6.13232e-10	-1.95379e-08
	-0.05952	-1.88546e-11	-4.05125e-11	-1.74048e-10	-6.33083e-10	-1.95342e-08
	-0.06052	-1.85327e-11	-4.16689e-11	-1.76714e-10	-6.31059e-10	-1.95316e-08
	-0.06151	-1.98965e-11	-4.08559e-11	-1.75441e-10	-6.23632e-10	-1.95289e-08
	-0.0625	-1.88427e-11	-4.38242e-11	-1.73762e-10	-6.28515e-10	-1.95254e-08
	-0.06349	-1.81584e-11	-4.32138e-11	-1.78919e-10	-6.24228e-10	-1.95229e-08
	-0.06449	-1.92456e-11	-4.3364e-11	-1.79139e-10	-6.31514e-10	-1.95103e-08
	-0.06548	-2.11768e-11	-4.18334e-11	-1.78061e-10	-6.47538e-10	-1.95023e-08
	-0.06647	-1.74956e-11	-4.4115e-11	-1.81518e-10	-6.59099e-10	-1.95093e-08
	-0.06746	-1.9906e-11	-4.51069e-11	-1.8246e-10	-6.64509e-10	-1.95104e-08
	-0.06845	-1.82419e-11	-4.74243e-11	-1.89708e-10	-6.7982e-10	-1.9509e-08
	-0.06945	-2.16536e-11	-4.4065e-11	-1.90702e-10	-6.95115e-10	-1.95059e-08
	-0.07044	-2.08311e-11	-5.04856e-11	-1.90306e-10	-6.99115e-10	-1.95033e-08
	-0.07143	-1.6375e-11	-4.41293e-11	-1.94612e-10	-7.04101e-10	-1.95008e-08
	-0.07242	-2.11315e-11	-4.95844e-11	-1.99819e-10	-7.18935e-10	-1.94998e-08
	-0.07341	-2.05021e-11	-5.4193e-11	-1.99695e-10	-7.30009e-10	-1.94989e-08
	-0.07441	-2.22902e-11	-5.59382e-11	-2.06154e-10	-7.63746e-10	-1.94946e-08
	-0.0754	-1.95651e-11	-5.23667e-11	-2.0438e-10	-7.8379e-10	-1.94909e-08
	-0.07639	-2.04353e-11	-5.11484e-11	-2.05331e-10	-7.86841e-10	-1.94898e-08
	-0.07738	-1.92075e-11	-5.32512e-11	-2.12167e-10	-7.9932e-10	-1.94881e-08
	-0.07837	-2.05807e-11	-5.08146e-11	-2.14742e-10	-8.16031e-10	-1.94857e-08
	-0.07937	-2.20947e-11	-5.11079e-11	-2.1379e-10	-8.30558e-10	-1.94829e-08
	-0.08036	-1.86114e-11	-5.72352e-11	-2.18523e-10	-8.66645e-10	-1.94812e-08
	-0.08135	-2.16012e-11	-5.77693e-11	-2.22602e-10	-8.81734e-10	-1.94792e-08
	-0.08234	-1.64346e-11	-5.48558e-11	-2.27912e-10	-8.9114e-10	-1.94776e-08
	-0.08333	-2.19683e-11	-5.32608e-11	-2.31541e-10	-8.952e-10	-1.94766e-08
	-0.08433	-2.3983e-11	-5.51634e-11	-2.30182e-10	-9.01604e-10	-1.9475e-08
	-0.08532	-2.02684e-11	-5.96742e-11	-2.32742e-10	-8.96974e-10	-1.94732e-08
	-0.08631	-2.45647e-11	-5.91235e-11	-2.33369e-10	-8.99446e-10	-1.94716e-08
	-0.0873	-2.14462e-11	-5.8959e-11	-2.39382e-10	-9.14014e-10	-1.947e-08
	-0.08829	-2.1656e-11	-5.77955e-11	-2.40174e-10	-9.11227e-10	-1.94684e-08
	-0.08929	-2.53205e-11	-6.04133e-11	-2.46592e-10	-9.19333e-10	-1.94671e-08
	-0.09028	-2.17538e-11	-6.36606e-11	-2.47057e-10	-9.16586e-10	-1.94654e-08
	-0.09127	-2.33178e-11	-6.39109e-11	-2.47202e-10	-9.29418e-10	-1.94639e-08
	-0.09226	-2.039e-11	-6.51579e-11	-2.57516e-10	-9.31225e-10	-1.94628e-08
	-0.09326	-2.65722e-11	-6.26211e-11	-2.62697e-10	-9.56116e-10	-1.94606e-08
	-0.09425	-2.44264e-11	-6.18033e-11	-2.60656e-10	-9.95663e-10	-1.94589e-08
	-0.09524	-1.93386e-11	-6.34651e-11	-2.66309e-10	-1.0004e-09	-1.9458e-08
	-0.09623	-2.41284e-11	-6.5072e-11	-2.62211e-10	-1.01093e-09	-1.94569e-08
	-0.09722	-2.14796e-11	-6.37417e-11	-2.6759e-10	-1.02547e-09	-1.94562e-08
	-0.09822	-2.32105e-11	-6.73013e-11	-2.71726e-10	-1.04045e-09	-1.94549e-08
	-0.09921	-2.44074e-11	-6.98499e-11	-2.74091e-10	-1.0327e-09	-1.94539e-08
	-0.1002	-2.25501e-11	-6.92396e-11	-2.77603e-10	-1.04759e-09	-1.94527e-08
	-0.10119	-2.61192e-11	-6.99334e-11	-2.79072e-10	-1.06534e-09	-1.94516e-08
	-0.10218	-2.54135e-11	-7.28087e-11	-2.86768e-10	-1.07894e-09	-1.94503e-08
	-0.10318	-2.28648e-11	-7.39269e-11	-2.91143e-10	-1.09488e-09	-1.94487e-08
	-0.10417	-2.54636e-11	-7.16524e-11	-2.92678e-10	-1.10169e-09	-1.94476e-08
	-0.10516	-2.31461e-11	-7.07702e-11	-2.93315e-10	-1.12432e-09	-1.9447e-08
	-0.10615	-2.67319e-11	-7.50165e-11	-2.92671e-10	-1.15433e-09	-1.94458e-08
	-0.10714	-2.40307e-11	-7.56793e-11	-3.04909e-10	-1.14554e-09	-1.94446e-08
	-0.10814	-2.41403e-11	-7.73339e-11	-3.04952e-10	-1.14792e-09	-1.94432e-08
	-0.10913	-2.23284e-11	-7.76701e-11	-3.02392e-10	-1.16438e-09	-1.94423e-08
	-0.11012	-2.56638e-11	-8.22716e-11	-3.02883e-10	-1.17453e-09	-1.94411e-08
	-0.11111	-2.85535e-11	-8.2181e-11	-3.15588e-10	-1.1897e-09	-1.94361e-08
	-0.1121	-2.86536e-11	-7.99637e-11	-3.1281e-10	-1.21678e-09	-1.94325e-08
	-0.1131	-2.83079e-11	-8.49395e-11	-3.16835e-10	-1.23247e-09	-1.94318e-08
	-0.11409	-2.6329e-11	-8.709e-11	-3.2538e-10	-1.24379e-09	-1.94354e-08
	-0.11508	-2.78549e-11	-8.83965e-11	-3.22061e-10	-1.24508e-09	-1.94358e-08
	-0.11607	-2.62551e-11	-8.71067e-11	-3.29295e-10	-1.27572e-09	-1.94348e-08
	-0.11706	-2.87299e-11	-8.87565e-11	-3.3309e-10	-1.2755e-09	-1.94341e-08
	-0.11806	-2.89993e-11	-9.11145e-11	-3.37534e-10	-1.29271e-09	-1.94335e-08
	-0.11905	-2.57759e-11	-9.15413e-11	-3.39959e-10	-1.30263e-09	-1.94323e-08
	-0.12004	-3.16458e-11	-9.34677e-11	-3.3957e-10	-1.32558e-09	-1.94311e-08
	-0.12103	-2.88086e-11	-9.43856e-11	-3.4663e-10	-1.30994e-09	-1.943e-08
	-0.12202	-2.59571e-11	-9.3842e-11	-3.49193e-10	-1.31576e-09	-1.9429e-08
	-0.12302	-2.8718e-11	-9.36727e-11	-3.5091e-10	-1.33844e-09	-1.9428e-08
	-0.12401	-2.9078e-11	-1.66707e-10	-3.55645e-10	-1.36065e-09	-1.94266e-08
	-0.125	-2.94499e-11	-2.57843e-10	-3.56245e-10	-1.37773e-09	-1.94261e-08
	-0.12599	-2.81958e-11	-2.64919e-10	-3.62053e-10	-1.39169e-09	-1.94256e-08
	-0.12698	-2.37255e-11	-2.57683e-10	-3.66779e-10	-1.40523e-09	-1.94248e-08
	-0.12798	-2.90208e-11	-2.09496e-10	-3.7874e-10	-1.42218e-09	-1.94238e-08
	-0.12897	-2.76308e-11	-1.37938e-10	-3.91186e-10	-1.44584e-09	-1.94225e-08
	-0.12996	-2.80957e-11	-1.15691e-10	-3.86436e-10	-1.45091e-09	-1.94218e-08
	-0.13095	-3.08304e-11	-1.13469e-10	-3.84508e-10	-1.45094e-09	-1.94209e-08
	-0.13194	-2.86989e-11	-1.14336e-10	-3.82019e-10	-1.50952e-09	-1.94199e-08
	-0.13294	-2.83603e-11	-1.18087e-10	-3.87357e-10	-1.51338e-09	-1.94191e-08
	-0.13393	-3.04251e-11	-1.15955e-10	-3.87629e-10	-1.50506e-09	-1.94188e-08
	-0.13492	-2.78835e-11	-1.16866e-10	-3.96872e-10	-1.53708e-09	-1.94177e-08
	-0.13591	-2.91948e-11	-1.18607e-10	-3.98291e-10	-1.58211e-09	-1.94171e-08
	-0.13691	-2.80742e-11	-1.13702e-10	-3.98844e-10	-1.5711e-09	-1.94162e-08
	-0.1379	-2.3983e-11	-1.12279e-10	-4.03338e-10	-1.58944e-09	-1.94152e-08
	-0.13889	-3.66144e-11	-1.1432e-10	-4.06065e-10	-1.5727e-09	-1.94147e-08
	-0.13988	-3.09663e-11	-1.19577e-10	-4.09928e-10	-1.55906e-09	-1.94135e-08
	-0.14087	-3.40657e-11	-1.20671e-10	-4.13084e-10	-1.55965e-09	-1.94129e-08
	-0.14187	-3.48596e-11	-1.22819e-10	-4.17526e-10	-1.63157e-09	-1.94126e-08
	-0.14286	-3.29189e-11	-1.33126e-10	-4.24538e-10	-1.65239e-09	-1.9412e-08
	-0.14385	-3.00317e-11	-1.23959e-10	-4.2625e-10	-1.69549e-09	-1.94112e-08
	-0.14484	-3.46284e-11	-1.20948e-10	-4.36085e-10	-1.69707e-09	-1.94105e-08
	-0.14583	-3.3515e-11	-1.3778e-10	-4.45497e-10	-1.69297e-09	-1.94103e-08
	-0.14683	-2.99864e-11	-1.33203e-10	-4.48254e-10	-1.70069e-09	-1.94095e-08
	-0.14782	-3.48024e-11	-1.29588e-10	-4.61302e-10	-1.70997e-09	-1.94089e-08
	-0.14881	-3.29594e-11	-1.36948e-10	-4.64132e-10	-1.73924e-09	-1.94082e-08
	-0.1498	-3.63188e-11	-1.313e-10	-4.73254e-10	-1.773e-09	-1.94074e-08
	-0.15079	-3.50766e-11	-1.30632e-10	-4.80197e-10	-1.82944e-09	-1.94066e-08
	-0.15179	-3.2032e-11	-1.33975e-10	-4.79477e-10	-1.80917e-09	-1.94061e-08
	-0.15278	-3.48286e-11	-1.10975e-10	-4.76444e-10	-1.85489e-09	-1.94059e-08
	-0.15377	-3.39513e-11	-1.05901e-10	-4.79966e-10	-1.89907e-09	-1.9405e-08
	-0.15476	-3.53055e-11	-1.02857e-10	-4.82836e-10	-1.89483e-09	-1.94042e-08
	-0.15575	-3.43971e-11	-1.05379e-10	-4.8836e-10	-1.88953e-09	-1.94036e-08
	-0.15675	-4.05817e-11	-1.12467e-10	-4.82176e-10	-1.92316e-09	-1.94031e-08
	-0.15774	-3.31931e-11	-1.40508e-10	-4.70319e-10	-1.92942e-09	-1.94026e-08
	-0.15873	-3.66311e-11	-1.41788e-10	-4.90063e-10	-1.9214e-09	-1.94023e-08
	-0.15972	-3.92084e-11	-1.44859e-10	-5.04158e-10	-1.93893e-09	-1.94016e-08
	-0.16071	-3.72557e-11	-1.51766e-10	-5.17383e-10	-1.98167e-09	-1.94011e-08
	-0.16171	-3.90868e-11	-1.49496e-10	-5.24371e-10	-1.99004e-09	-1.94004e-08
	-0.1627	-3.96399e-11	-1.47512e-10	-5.179e-10	-2.01796e-09	-1.93998e-08
	-0.16369	-4.25033e-11	-1.54171e-10	-5.1725e-10	-2.06177e-09	-1.93991e-08
	-0.16468	-4.15282e-11	-1.61555e-10	-5.2738e-10	-2.04623e-09	-1.93987e-08
	-0.16567	-3.91965e-11	-1.6114e-10	-5.35071e-10	-2.08947e-09	-1.93982e-08
	-0.16667	-4.0565e-11	-1.5704e-10	-5.36821e-10	-2.09135e-09	-1.93976e-08
	-0.16766	-4.10681e-11	-1.62623e-10	-5.45364e-10	-2.11324e-09	-1.93972e-08
	-0.16865	-3.91202e-11	-1.65818e-10	-5.53802e-10	-2.12695e-09	-1.93968e-08
	-0.16964	-3.93967e-11	-1.645e-10	-5.68402e-10	-2.13576e-09	-1.93959e-08
	-0.17064	-3.69363e-11	-1.76027e-10	-5.67999e-10	-2.1087e-09	-1.93954e-08
	-0.17163	-4.05745e-11	-1.79353e-10	-5.84677e-10	-2.12698e-09	-1.93948e-08
	-0.17262	-3.92251e-11	-1.68708e-10	-6.0175e-10	-2.17948e-09	-1.93943e-08
	-0.17361	-3.92227e-11	-1.72875e-10	-6.08588e-10	-2.22032e-09	-1.93937e-08
	-0.1746	-3.75275e-11	-1.82746e-10	-6.03939e-10	-2.22469e-09	-1.93935e-08
	-0.1756	-3.95374e-11	-1.83409e-10	-6.04642e-10	-2.24361e-09	-1.93929e-08
	-0.17659	-3.82952e-11	-1.85934e-10	-6.06571e-10	-2.29114e-09	-1.93924e-08
	-0.17758	-4.01072e-11	-1.8466e-10	-6.08151e-10	-2.28098e-09	-1.9392e-08
	-0.17857	-4.01478e-11	-1.96033e-10	-6.26235e-10	-2.28245e-09	-1.93915e-08
	-0.17956	-4.54049e-11	-1.93711e-10	-6.55587e-10	-2.2901e-09	-1.93915e-08
	-0.18056	-4.37431e-11	-1.95511e-10	-6.47939e-10	-2.3003e-09	-1.93911e-08
	-0.18155	-4.34427e-11	-1.98713e-10	-6.36387e-10	-2.36975e-09	-1.93902e-08
	-0.18254	-4.41055e-11	-1.98617e-10	-6.40829e-10	-2.35596e-09	-1.93897e-08
	-0.18353	-4.35834e-11	-2.07875e-10	-6.40362e-10	-2.40253e-09	-1.93891e-08
	-0.18452	-4.51498e-11	-2.119e-10	-6.43082e-10	-2.39351e-09	-1.93885e-08
	-0.18552	-4.35786e-11	-2.16332e-10	-6.44164e-10	-2.45925e-09	-1.93883e-08
	-0.18651	-3.96757e-11	-1.93048e-10	-6.51918e-10	-2.50446e-09	-1.93875e-08
	-0.1875	-4.24819e-11	-2.07229e-10	-6.44637e-10	-2.54084e-09	-1.93873e-08
	-0.18849	-4.19144e-11	-2.10846e-10	-6.67382e-10	-2.5708e-09	-1.9387e-08
	-0.18948	-3.98879e-11	-2.08321e-10	-6.62132e-10	-2.63336e-09	-1.93862e-08
	-0.19048	-4.74553e-11	-2.33887e-10	-6.51746e-10	-2.69849e-09	-1.93858e-08
	-0.19147	-4.26464e-11	-2.36106e-10	-6.73902e-10	-2.69566e-09	-1.93856e-08
	-0.19246	-4.08392e-11	-2.29512e-10	-7.16773e-10	-2.73394e-09	-1.93853e-08
	-0.19345	-4.4096e-11	-2.32316e-10	-7.2635e-10	-2.74245e-09	-1.93849e-08
	-0.19445	-5.02662e-11	-2.48635e-10	-7.04613e-10	-2.77332e-09	-1.93845e-08
	-0.19544	-6.01606e-11	-2.48568e-10	-7.11155e-10	-2.72392e-09	-1.93842e-08
	-0.19643	-6.17604e-11	-2.47112e-10	-7.31349e-10	-2.68095e-09	-1.93835e-08
	-0.19742	-6.10475e-11	-2.54486e-10	-7.38173e-10	-2.61727e-09	-1.93832e-08
	-0.19841	-6.06231e-11	-2.68274e-10	-7.51284e-10	-2.63593e-09	-1.93827e-08
	-0.19941	-6.50267e-11	-2.59486e-10	-7.59378e-10	-2.67547e-09	-1.9382e-08
	-0.2004	-6.4166e-11	-2.61159e-10	-7.63274e-10	-2.75925e-09	-1.93816e-08
	-0.20139	-6.82692e-11	-3.92819e-10	-7.59757e-10	-2.82609e-09	-1.93791e-08
	-0.20238	-6.13408e-11	-4.92502e-10	-7.5434e-10	-2.84542e-09	-1.93777e-08
	-0.20337	-4.87308e-11	-5.27184e-10	-7.74637e-10	-2.88223e-09	-1.93777e-08
	-0.20436	-4.70333e-11	-5.20285e-10	-7.79128e-10	-2.91665e-09	-1.93771e-08
	-0.20536	-4.54049e-11	-5.2481e-10	-7.87969e-10	-2.96136e-09	-1.93767e-08
	-0.20635	-4.52189e-11	-5.51455e-10	-7.92928e-10	-3.00422e-09	-1.93763e-08
	-0.20734	-5.11651e-11	-4.39196e-10	-8.05264e-10	-3.06934e-09	-1.93758e-08
	-0.20833	-4.91409e-11	-3.49553e-10	-8.26993e-10	-3.09596e-09	-1.93754e-08
	-0.20933	-4.6175e-11	-3.19651e-10	-8.37677e-10	-3.11974e-09	-1.93749e-08
	-0.21032	-4.92959e-11	-2.98849e-10	-8.31783e-10	-3.11469e-09	-1.93744e-08
	-0.21131	-4.87904e-11	-3.049e-10	-8.27835e-10	-3.13678e-09	-1.9374e-08
	-0.2123	-5.08408e-11	-2.55542e-10	-8.25706e-10	-3.17228e-09	-1.93737e-08
	-0.21329	-4.81443e-11	-2.46554e-10	-8.14994e-10	-3.2224e-09	-1.93731e-08
	-0.21429	-4.81443e-11	-2.4961e-10	-8.29258e-10	-3.18299e-09	-1.93728e-08
	-0.21528	-4.94151e-11	-2.60289e-10	-8.48854e-10	-3.24777e-09	-1.93722e-08
	-0.21627	-5.32536e-11	-3.0896e-10	-8.70376e-10	-3.30679e-09	-1.93719e-08
	-0.21726	-5.22213e-11	-3.13175e-10	-8.73819e-10	-3.3092e-09	-1.93714e-08
	-0.21825	-5.10912e-11	-3.24803e-10	-8.68302e-10	-3.22367e-09	-1.93711e-08
	-0.21925	-5.33228e-11	-3.54178e-10	-8.72002e-10	-3.30984e-09	-1.93707e-08
	-0.22024	-5.49893e-11	-3.48607e-10	-8.6653e-10	-3.3946e-09	-1.93704e-08
	-0.22123	-7.1197e-11	-4.09136e-10	-9.07243e-10	-3.43468e-09	-1.93698e-08
	-0.22222	-8.4229e-11	-3.72801e-10	-9.23825e-10	-3.51784e-09	-1.93695e-08
	-0.22322	-9.33389e-11	-3.38164e-10	-8.97394e-10	-3.50374e-09	-1.93689e-08
	-0.22421	-8.59813e-11	-4.1533e-10	-8.76418e-10	-3.49369e-09	-1.93686e-08
	-0.2252	-8.47463e-11	-3.23902e-10	-8.87228e-10	-3.48795e-09	-1.93681e-08
	-0.22619	-7.68904e-11	-2.87872e-10	-8.96802e-10	-3.47561e-09	-1.93678e-08
	-0.22718	-8.18424e-11	-3.01049e-10	-9.24445e-10	-3.54398e-09	-1.93679e-08
	-0.22817	-7.97777e-11	-2.8811e-10	-9.20289e-10	-3.54949e-09	-1.93679e-08
	-0.22917	-7.68666e-11	-2.9533e-10	-9.61588e-10	-3.5657e-09	-1.93676e-08
	-0.23016	-8.37545e-11	-3.15686e-10	-9.85265e-10	-3.61599e-09	-1.93669e-08
	-0.23115	-1.00937e-10	-3.69735e-10	-1.00203e-09	-3.59791e-09	-1.93664e-08
	-0.23214	-9.1496e-11	-4.08853e-10	-1.02056e-09	-3.61973e-09	-1.93657e-08
	-0.23314	-8.88328e-11	-4.04118e-10	-9.99489e-10	-3.66438e-09	-1.93651e-08
	-0.23413	-8.00471e-11	-4.11127e-10	-1.01697e-09	-3.66449e-09	-1.93648e-08
	-0.23512	-6.59995e-11	-4.15762e-10	-1.02971e-09	-3.69813e-09	-1.93643e-08
	-0.23611	-8.18567e-11	-4.10889e-10	-9.93967e-10	-3.77626e-09	-1.93637e-08
	-0.2371	-8.84943e-11	-4.16618e-10	-9.69191e-10	-3.83943e-09	-1.93632e-08
	-0.2381	-9.00941e-11	-4.15802e-10	-9.66282e-10	-3.86234e-09	-1.93627e-08
	-0.23909	-9.35917e-11	-4.31867e-10	-9.59862e-10	-3.82369e-09	-1.9362e-08
	-0.24008	-9.05709e-11	-4.42586e-10	-9.96428e-10	-3.83694e-09	-1.93619e-08
	-0.24107	-8.25577e-11	-5.58672e-10	-1.00823e-09	-3.87593e-09	-1.93616e-08
	-0.24206	-8.57572e-11	-6.99845e-10	-1.01125e-09	-3.96092e-09	-1.93614e-08
	-0.24306	-8.50706e-11	-7.8528e-10	-1.00495e-09	-4.06111e-09	-1.93608e-08
	-0.24405	-8.20498e-11	-8.18048e-10	-1.0103e-09	-4.14407e-09	-1.93604e-08
	-0.24504	-8.4322e-11	-8.19042e-10	-1.06008e-09	-4.13435e-09	-1.936e-08
	-0.24603	-8.60529e-11	-7.9814e-10	-1.07739e-09	-4.15228e-09	-1.93596e-08
	-0.24702	-9.18727e-11	-7.85943e-10	-1.08028e-09	-4.20115e-09	-1.93591e-08
	-0.24802	-9.42139e-11	-8.22902e-10	-1.09617e-09	-4.25455e-09	-1.93585e-08
	-0.24901	-1.02327e-10	-7.75276e-10	-1.09786e-09	-4.36246e-09	-1.9358e-08
	-0.25	-9.4574e-11	-6.60494e-10	-1.1056e-09	-4.43154e-09	-1.93576e-08
	-0.25099	-8.49967e-11	-6.82657e-10	-1.12439e-09	-4.44008e-09	-1.93571e-08
	-0.25199	-7.96895e-11	-5.85218e-10	-1.12724e-09	-4.45722e-09	-1.93566e-08
	-0.25298	-9.9247e-11	-5.51258e-10	-1.14378e-09	-4.61092e-09	-1.93563e-08
	-0.25397	-1.2923e-10	-5.46623e-10	-1.14174e-09	-4.6644e-09	-1.93558e-08
	-0.25496	-1.22312e-10	-5.5053e-10	-1.15208e-09	-4.74048e-09	-1.93553e-08
	-0.25595	-1.1838e-10	-7.06244e-10	-1.17499e-09	-4.74912e-09	-1.93549e-08
	-0.25694	-1.21551e-10	-8.1537e-10	-1.20183e-09	-4.73007e-09	-1.93544e-08
	-0.25794	-1.08939e-10	-8.78666e-10	-1.22381e-09	-4.75407e-09	-1.93538e-08
	-0.25893	-1.40126e-10	-6.17049e-10	-1.23765e-09	-4.7725e-09	-1.93535e-08
	-0.25992	-1.31691e-10	-5.52271e-10	-1.23054e-09	-4.78987e-09	-1.93528e-08
	-0.26091	-1.11778e-10	-5.03958e-10	-1.24719e-09	-4.82427e-09	-1.93525e-08
	-0.26191	-1.08693e-10	-4.83103e-10	-1.19457e-09	-4.85265e-09	-1.93521e-08
	-0.2629	-1.27559e-10	-5.37265e-10	-1.18449e-09	-4.93676e-09	-1.93514e-08
	-0.26389	-1.25754e-10	-5.55537e-10	-1.18998e-09	-5.02527e-09	-1.9351e-08
	-0.26488	-1.40934e-10	-5.52059e-10	-1.19171e-09	-5.04898e-09	-1.93504e-08
	-0.26587	-1.4582e-10	-5.49746e-10	-1.19666e-09	-4.98032e-09	-1.93503e-08
	-0.26687	-1.41681e-10	-5.50592e-10	-1.20527e-09	-4.91764e-09	-1.93499e-08
	-0.26786	-1.37091e-10	-5.64251e-10	-1.21627e-09	-4.90896e-09	-1.93486e-08
	-0.26885	-1.18275e-10	-5.79153e-10	-1.22082e-09	-4.97606e-09	-1.93484e-08
	-0.26984	-1.3557e-10	-5.88954e-10	-1.25465e-09	-5.02504e-09	-1.93481e-08
	-0.27083	-1.53778e-10	-5.9932e-10	-1.29234e-09	-5.08349e-09	-1.93478e-08
	-0.27183	-1.71884e-10	-5.98774e-10	-1.30253e-09	-5.41424e-09	-1.93473e-08
	-0.27282	-1.72775e-10	-6.16546e-10	-1.30084e-09	-5.51449e-09	-1.93467e-08
	-0.27381	-1.70632e-10	-7.69766e-10	-1.29235e-09	-5.55979e-09	-1.9346e-08
	-0.2748	-1.76986e-10	-9.40071e-10	-1.28523e-09	-5.61758e-09	-1.93457e-08
	-0.27579	-1.65682e-10	-9.54349e-10	-1.29441e-09	-5.68559e-09	-1.93453e-08
	-0.27679	-1.56856e-10	-9.72567e-10	-1.30046e-09	-5.69742e-09	-1.93444e-08
	-0.27778	-1.27912e-10	-1.00304e-09	-1.30259e-09	-5.7066e-09	-1.93438e-08
	-0.27877	-1.63281e-10	-1.0362e-09	-1.31178e-09	-5.68949e-09	-1.93432e-08
	-0.27976	-1.82953e-10	-1.0465e-09	-1.32183e-09	-5.73364e-09	-1.93431e-08
	-0.28075	-1.93015e-10	-9.97239e-10	-1.33318e-09	-5.83271e-09	-1.93423e-08
	-0.28175	-1.95914e-10	-9.74567e-10	-1.3315e-09	-5.82184e-09	-1.9342e-08
	-0.28274	-2.00804e-10	-1.03479e-09	-1.3165e-09	-5.80402e-09	-1.93417e-08
	-0.28373	-2.12896e-10	-1.09649e-09	-1.32843e-09	-5.81814e-09	-1.93414e-08
	-0.28472	-2.02775e-10	-1.11091e-09	-1.34198e-09	-5.7935e-09	-1.93408e-08
	-0.28572	-2.07315e-10	-1.07243e-09	-1.33161e-09	-6.01206e-09	-1.93403e-08
	-0.28671	-2.05527e-10	-1.06228e-09	-1.33714e-09	-6.06955e-09	-1.93396e-08
	-0.2877	-2.00413e-10	-9.23534e-10	-1.34353e-09	-6.12761e-09	-1.93386e-08
	-0.28869	-2.54806e-10	-7.80447e-10	-1.35926e-09	-6.11986e-09	-1.9338e-08
	-0.28968	-2.19772e-10	-7.50306e-10	-1.37795e-09	-6.14104e-09	-1.93378e-08
	-0.29068	-2.11974e-10	-7.54157e-10	-1.37421e-09	-6.26552e-09	-1.93374e-08
	-0.29167	-2.11518e-10	-8.66692e-10	-1.3778e-09	-6.32217e-09	-1.93367e-08
	-0.29266	-2.07904e-10	-1.09522e-09	-1.38955e-09	-6.39917e-09	-1.93366e-08
	-0.29365	-2.18711e-10	-9.86851e-10	-1.39908e-09	-6.58754e-09	-1.93359e-08
	-0.29464	-2.27147e-10	-1.01348e-09	-1.42086e-09	-6.67673e-09	-1.93354e-08
	-0.29563	-2.21303e-10	-1.09718e-09	-1.44966e-09	-6.67307e-09	-1.93351e-08
	-0.29663	-2.29385e-10	-1.10969e-09	-1.45907e-09	-6.53846e-09	-1.9335e-08
	-0.29762	-2.2141e-10	-1.15763e-09	-1.47118e-09	-6.56101e-09	-1.9335e-08
	-0.29861	-2.27662e-10	-1.16268e-09	-1.48599e-09	-6.64097e-09	-1.93341e-08
	-0.2996	-2.72251e-10	-1.20124e-09	-1.49705e-09	-6.71118e-09	-1.93332e-08
	-0.3006	-1.89844e-10	-1.23327e-09	-1.51372e-09	-6.6429e-09	-1.93334e-08
	-0.30159	-1.28289e-10	-1.24231e-09	-1.52843e-09	-6.6807e-09	-1.93327e-08
	-0.30258	-1.1529e-10	-1.22981e-09	-1.55213e-09	-6.73805e-09	-1.93322e-08
	-0.30357	-1.10827e-10	-1.24991e-09	-1.55241e-09	-6.79527e-09	-1.93315e-08
	-0.30456	-1.09971e-10	-1.23469e-09	-1.55214e-09	-6.87461e-09	-1.93311e-08
	-0.30556	-1.09621e-10	-1.20116e-09	-1.56369e-09	-6.94081e-09	-1.93305e-08
	-0.30655	-1.12153e-10	-1.07362e-09	-1.57804e-09	-6.98347e-09	-1.93299e-08
	-0.30754	-1.0968e-10	-9.10345e-10	-1.59618e-09	-6.97995e-09	-1.93297e-08
	-0.30853	-1.08786e-10	-8.64661e-10	-1.61948e-09	-7.11326e-09	-1.93291e-08
	-0.30952	-1.10829e-10	-8.56166e-10	-1.63334e-09	-7.31982e-09	-1.93282e-08
	-0.31052	-1.40164e-10	-8.63355e-10	-1.6308e-09	-7.33844e-09	-1.9328e-08
	-0.31151	-1.50378e-10	-8.51026e-10	-1.62521e-09	-7.28416e-09	-1.93273e-08
	-0.3125	-1.57638e-10	-9.17957e-10	-1.61139e-09	-7.39535e-09	-1.93268e-08
	-0.31349	-1.70989e-10	-1.19077e-09	-1.62614e-09	-7.4358e-09	-1.93265e-08
	-0.31449	-1.70958e-10	-1.27242e-09	-1.64705e-09	-7.48351e-09	-1.93257e-08
	-0.31548	-1.78228e-10	-1.27062e-09	-1.66779e-09	-7.61768e-09	-1.93256e-08
	-0.31647	-1.77e-10	-1.04088e-09	-1.72107e-09	-7.75845e-09	-1.93255e-08
	-0.31746	-1.38057e-10	-9.06051e-10	-1.7496e-09	-8.29458e-09	-1.93255e-08
	-0.31845	-1.37189e-10	-8.91107e-10	-1.75976e-09	-8.60429e-09	-1.93249e-08
	-0.31944	-1.32206e-10	-8.56152e-10	-1.7792e-09	-8.62221e-09	-1.9324e-08
	-0.32044	-1.25821e-10	-7.68195e-10	-1.744e-09	-8.47252e-09	-1.93235e-08
	-0.32143	-1.23039e-10	-7.49953e-10	-1.72403e-09	-8.53028e-09	-1.9323e-08
	-0.32242	-1.31696e-10	-7.51608e-10	-1.73021e-09	-8.54758e-09	-1.93232e-08
	-0.32341	-1.57078e-10	-7.58002e-10	-1.74185e-09	-8.6532e-09	-1.93229e-08
	-0.32441	-1.71993e-10	-8.85234e-10	-1.7583e-09	-8.65419e-09	-1.9322e-08
	-0.3254	-1.76952e-10	-9.02136e-10	-1.76691e-09	-8.93541e-09	-1.93211e-08
	-0.32639	-1.7808e-10	-9.19521e-10	-1.77011e-09	-8.76469e-09	-1.93204e-08
	-0.32738	-1.86146e-10	-8.76973e-10	-1.79348e-09	-8.79769e-09	-1.93203e-08
	-0.32837	-1.91236e-10	-9.0874e-10	-1.82634e-09	-8.83241e-09	-1.93201e-08
	-0.32937	-1.93191e-10	-9.64566e-10	-1.83704e-09	-8.78008e-09	-1.93199e-08
	-0.33036	-1.95868e-10	-9.54478e-10	-1.82818e-09	-8.83351e-09	-1.93196e-08
	-0.33135	-1.91985e-10	-9.73349e-10	-1.83395e-09	-9.04341e-09	-1.9319e-08
	-0.33234	-1.85459e-10	-1.01007e-09	-1.84355e-09	-9.34608e-09	-1.93187e-08
	-0.33333	-1.85826e-10	-9.93154e-10	-1.85738e-09	-9.53785e-09	-1.93179e-08
	-0.33433	-1.90609e-10	-9.94337e-10	-1.85689e-09	-9.76663e-09	-1.93173e-08
	-0.33532	-2.07179e-10	-1.00359e-09	-1.88417e-09	-9.86422e-09	-1.93173e-08
	-0.33631	-2.09463e-10	-1.00649e-09	-1.90658e-09	-9.85991e-09	-1.93171e-08
	-0.3373	-1.99633e-10	-1.03536e-09	-1.91583e-09	-1.01371e-08	-1.93166e-08
	-0.3383	-2.04165e-10	-1.04503e-09	-1.92921e-09	-1.0334e-08	-1.93165e-08
	-0.33929	-2.18988e-10	-1.03031e-09	-1.95249e-09	-1.01115e-08	-1.93161e-08
	-0.34028	-2.11761e-10	-1.04838e-09	-1.94921e-09	-9.80896e-09	-1.93156e-08
	-0.34127	-2.20845e-10	-1.06252e-09	-1.95766e-09	-9.82054e-09	-1.93151e-08
	-0.34226	-2.16647e-10	-1.08105e-09	-1.98304e-09	-9.95835e-09	-1.93144e-08
	-0.34325	-2.11909e-10	-1.08505e-09	-2.00367e-09	-1.00854e-08	-1.93142e-08
	-0.34425	-2.02516e-10	-1.09339e-09	-2.00285e-09	-1.01211e-08	-1.93139e-08
	-0.34524	-2.05946e-10	-1.09645e-09	-2.00374e-09	-1.00223e-08	-1.93134e-08
	-0.34623	-2.21067e-10	-1.1038e-09	-2.00433e-09	-9.96899e-09	-1.93133e-08
	-0.34722	-2.12391e-10	-1.09767e-09	-2.02258e-09	-1.00532e-08	-1.93131e-08
	-0.34822	-2.21305e-10	-1.36748e-09	-2.03197e-09	-1.01882e-08	-1.93128e-08
	-0.34921	-1.94161e-10	-1.54316e-09	-2.05376e-09	-1.03764e-08	-1.93122e-08
	-0.3502	-1.65663e-10	-1.45282e-09	-2.08766e-09	-1.04736e-08	-1.93113e-08
	-0.35119	-2.15524e-10	-1.20269e-09	-2.0984e-09	-1.04468e-08	-1.93109e-08
	-0.35218	-1.81349e-10	-1.39302e-09	-2.12724e-09	-1.05103e-08	-1.93105e-08
	-0.35318	-1.64342e-10	-1.60219e-09	-2.14175e-09	-1.08794e-08	-1.93103e-08
	-0.35417	-2.14856e-10	-1.68321e-09	-2.14939e-09	-1.12291e-08	-1.93099e-08
	-0.35516	-2.32592e-10	-1.68371e-09	-2.16266e-09	-1.14981e-08	-1.93092e-08
	-0.35615	-1.98751e-10	-1.64709e-09	-2.15354e-09	-1.15586e-08	-1.93089e-08
	-0.35714	-1.70324e-10	-1.62875e-09	-2.16646e-09	-1.172e-08	-1.93091e-08
	-0.35814	-1.68021e-10	-1.69368e-09	-2.1896e-09	-1.19849e-08	-1.93088e-08
	-0.35913	-1.77832e-10	-1.6778e-09	-2.20835e-09	-1.21461e-08	-1.93083e-08
	-0.36012	-1.82302e-10	-1.68126e-09	-2.22677e-09	-1.22471e-08	-1.93081e-08
	-0.36111	-1.7427e-10	-1.66971e-09	-2.25091e-09	-1.23362e-08	-1.93079e-08
	-0.3621	-1.84174e-10	-1.68697e-09	-2.26555e-09	-1.25067e-08	-1.93072e-08
	-0.3631	-1.78717e-10	-1.69833e-09	-2.29856e-09	-1.25464e-08	-1.93066e-08
	-0.36409	-1.7833e-10	-1.57554e-09	-2.32027e-09	-1.26604e-08	-1.93061e-08
	-0.36508	-1.79096e-10	-1.52081e-09	-2.33453e-09	-1.27582e-08	-1.93056e-08
	-0.36607	-1.82822e-10	-1.54434e-09	-2.3671e-09	-1.2741e-08	-1.93053e-08
	-0.36706	-1.8878e-10	-1.52545e-09	-2.35912e-09	-1.27547e-08	-1.93049e-08
	-0.36806	-1.83163e-10	-1.53964e-09	-2.37335e-09	-1.27129e-08	-1.9305e-08
	-0.36905	-1.94972e-10	-1.52457e-09	-2.39453e-09	-1.27287e-08	-1.93049e-08
	-0.37004	-2.02215e-10	-1.53502e-09	-2.40231e-09	-1.28504e-08	-1.93046e-08
	-0.37103	-2.05667e-10	-1.62869e-09	-2.40143e-09	-1.33058e-08	-1.93039e-08
	-0.37202	-2.36557e-10	-1.65523e-09	-2.412e-09	-1.34114e-08	-1.93025e-08
	-0.37302	-2.63708e-10	-1.77122e-09	-2.42567e-09	-1.33097e-08	-1.93017e-08
	-0.37401	-2.78681e-10	-1.70963e-09	-2.463e-09	-1.29697e-08	-1.93015e-08
	-0.375	-2.82712e-10	-1.46136e-09	-2.472e-09	-1.29985e-08	-1.93012e-08
	-0.37599	-2.74909e-10	-1.39729e-09	-2.48055e-09	-1.30748e-08	-1.93021e-08
	-0.37699	-2.56656e-10	-1.35336e-09	-2.46266e-09	-1.29877e-08	-1.93024e-08
	-0.37798	-2.63586e-10	-1.28366e-09	-2.47644e-09	-1.30265e-08	-1.93023e-08
	-0.37897	-2.6393e-10	-1.15105e-09	-2.47729e-09	-1.35178e-08	-1.93022e-08
	-0.37996	-2.72756e-10	-1.11836e-09	-2.51864e-09	-1.37739e-08	-1.93014e-08
	-0.38095	-3.0114e-10	-1.23773e-09	-2.60934e-09	-1.40904e-08	-1.93011e-08
	-0.38194	-2.92538e-10	-1.34872e-09	-2.7551e-09	-1.37608e-08	-1.93011e-08
	-0.38294	-2.94254e-10	-1.36925e-09	-2.80059e-09	-1.37497e-08	-1.93009e-08
	-0.38393	-2.85609e-10	-1.37953e-09	-2.80709e-09	-1.38752e-08	-1.93007e-08
	-0.38492	-2.78542e-10	-1.41075e-09	-2.82733e-09	-1.39255e-08	-1.93002e-08
	-0.38591	-2.98255e-10	-1.4118e-09	-2.84049e-09	-1.41364e-08	-1.93e-08
	-0.38691	-2.98002e-10	-1.43394e-09	-2.85975e-09	-1.43711e-08	-1.92996e-08
	-0.3879	-2.97943e-10	-1.91107e-09	-2.86119e-09	-1.43528e-08	-1.92991e-08
	-0.38889	-3.5992e-10	-1.59648e-09	-2.87099e-09	-1.47881e-08	-1.92988e-08
	-0.38988	-3.25106e-10	-1.46069e-09	-2.91907e-09	-1.50757e-08	-1.92986e-08
	-0.39087	-3.15471e-10	-1.43497e-09	-2.91418e-09	-1.49357e-08	-1.92984e-08
	-0.39187	-3.12956e-10	-1.44483e-09	-2.93537e-09	-1.51139e-08	-1.9298e-08
	-0.39286	-3.17696e-10	-1.42887e-09	-2.92293e-09	-1.52858e-08	-1.92978e-08
	-0.39385	-3.25072e-10	-1.4746e-09	-2.86862e-09	-1.53766e-08	-1.92975e-08
	-0.39484	-2.9763e-10	-1.43616e-09	-2.83587e-09	-1.54147e-08	-1.92974e-08
	-0.39583	-3.18189e-10	-1.44452e-09	-2.90032e-09	-1.54755e-08	-1.92971e-08
	-0.39683	-3.15366e-10	-1.5188e-09	-2.95731e-09	-1.50116e-08	-1.92969e-08
	-0.39782	-3.22404e-10	-1.4581e-09	-3.0435e-09	-1.4901e-08	-1.92965e-08
	-0.39881	-3.75641e-10	-1.29927e-09	-3.0673e-09	-1.50639e-08	-1.92962e-08
	-0.3998	-3.51236e-10	-1.26011e-09	-3.09178e-09	-1.55507e-08	-1.92958e-08
	-0.4008	-3.36202e-10	-1.37456e-09	-3.10536e-09	-1.54907e-08	-1.92952e-08
	-0.40179	-3.27824e-10	-1.50366e-09	-3.11964e-09	-1.57032e-08	-1.92951e-08
	-0.40278	-3.17624e-10	-1.58839e-09	-3.14119e-09	-1.59699e-08	-1.92952e-08
	-0.40377	-4.18745e-10	-1.59847e-09	-3.16798e-09	-1.63288e-08	-1.92948e-08
	-0.40476	-3.78211e-10	-1.50126e-09	-3.18966e-09	-1.62809e-08	-1.92947e-08
	-0.40575	-3.73044e-10	-1.34666e-09	-3.22607e-09	-1.63776e-08	-1.92941e-08
	-0.40675	-4.12007e-10	-1.31115e-09	-3.18731e-09	-1.64543e-08	-1.92942e-08
	-0.40774	-4.19248e-10	-1.40651e-09	-3.05579e-09	-1.63337e-08	-1.92938e-08
	-0.40873	-4.16575e-10	-1.97195e-09	-3.02108e-09	-1.65261e-08	-1.92936e-08
	-0.40972	-3.84274e-10	-1.74405e-09	-3.01503e-09	-1.68822e-08	-1.92935e-08
	-0.41072	-3.69368e-10	-1.70956e-09	-3.1141e-09	-1.7762e-08	-1.92931e-08
	-0.41171	-4.33927e-10	-1.54333e-09	-3.21731e-09	-1.80331e-08	-1.92927e-08
	-0.4127	-4.54255e-10	-1.44325e-09	-3.30478e-09	-1.74162e-08	-1.92925e-08
	-0.41369	-4.59612e-10	-1.45292e-09	-3.35581e-09	-1.71258e-08	-1.9292e-08
	-0.41468	-4.40863e-10	-1.46623e-09	-3.39498e-09	-1.71135e-08	-1.92919e-08
	-0.41568	-4.26908e-10	-1.48306e-09	-3.39169e-09	-1.73649e-08	-1.92916e-08
	-0.41667	-4.28384e-10	-1.45364e-09	-3.41093e-09	-1.79886e-08	-1.92912e-08
	-0.41766	-4.31226e-10	-1.47187e-09	-3.41316e-09	-1.77104e-08	-1.9291e-08
	-0.41865	-4.2985e-10	-1.65736e-09	-3.46989e-09	-1.76857e-08	-1.92909e-08
	-0.41964	-4.53356e-10	-1.72229e-09	-3.49733e-09	-1.79473e-08	-1.92907e-08
	-0.42064	-4.51038e-10	-1.83742e-09	-3.50801e-09	-1.815e-08	-1.92903e-08
	-0.42163	-4.63365e-10	-1.81854e-09	-3.53818e-09	-1.83017e-08	-1.92897e-08
	-0.42262	-4.59145e-10	-1.80418e-09	-3.60536e-09	-1.83689e-08	-1.92897e-08
	-0.42361	-4.58539e-10	-1.74487e-09	-3.61145e-09	-1.85286e-08	-1.92896e-08
	-0.4246	-4.70841e-10	-1.87861e-09	-3.66629e-09	-1.86104e-08	-1.92893e-08
	-0.4256	-4.30844e-10	-2.25969e-09	-3.64483e-09	-1.86042e-08	-1.92888e-08
	-0.42659	-4.52023e-10	-2.12899e-09	-3.57924e-09	-1.86232e-08	-1.92887e-08
	-0.42758	-4.76106e-10	-1.72591e-09	-3.51157e-09	-1.87854e-08	-1.92885e-08
	-0.42857	-4.8055e-10	-1.70146e-09	-3.50205e-09	-1.8879e-08	-1.92876e-08
	-0.42956	-5.10943e-10	-1.89849e-09	-3.52099e-09	-1.90947e-08	-1.92873e-08
	-0.43056	-5.04091e-10	-2.06466e-09	-3.55513e-09	-1.90924e-08	-1.92862e-08
	-0.43155	-5.04034e-10	-2.60783e-09	-3.52287e-09	-1.8934e-08	-1.92855e-08
	-0.43254	-5.17884e-10	-2.72225e-09	-3.59792e-09	-1.88915e-08	-1.92851e-08
	-0.43353	-4.91274e-10	-2.77976e-09	-3.66848e-09	-1.93455e-08	-1.9285e-08
	-0.43452	-5.3067e-10	-2.70325e-09	-3.653e-09	-1.96613e-08	-1.92848e-08
	-0.43552	-5.35102e-10	-2.64111e-09	-3.64868e-09	-1.97863e-08	-1.92858e-08
	-0.43651	-5.34902e-10	-2.41318e-09	-3.63769e-09	-1.98339e-08	-1.92858e-08
	-0.4375	-5.06568e-10	-2.34924e-09	-3.63529e-09	-1.97123e-08	-1.92857e-08
	-0.43849	-4.93167e-10	-2.3007e-09	-3.60604e-09	-1.96379e-08	-1.92851e-08
	-0.43948	-4.81635e-10	-2.49305e-09	-3.5593e-09	-1.96425e-08	-1.92852e-08
	-0.44048	-4.73316e-10	-2.59773e-09	-3.57704e-09	-1.96539e-08	-1.92852e-08
	-0.44147	-4.67496e-10	-2.26621e-09	-3.86036e-09	-1.96486e-08	-1.92851e-08
	-0.44246	-4.58959e-10	-2.45993e-09	-3.52364e-09	-1.96083e-08	-1.92848e-08
	-0.44345	-4.66819e-10	-2.6688e-09	-3.47606e-09	-1.95811e-08	-1.92846e-08
	-0.44444	-4.62337e-10	-2.76227e-09	-3.44445e-09	-1.9583e-08	-1.92842e-08
	-0.44544	-4.81508e-10	-2.75974e-09	-3.44609e-09	-1.96145e-08	-1.92841e-08
	-0.44643	-5.10669e-10	-2.69968e-09	-3.51219e-09	-1.95978e-08	-1.92837e-08
	-0.44742	-4.95155e-10	-2.69926e-09	-3.58395e-09	-1.95946e-08	-1.92831e-08
	-0.44841	-4.97342e-10	-2.74228e-09	-3.68149e-09	-1.95741e-08	-1.92828e-08
	-0.44941	-5.15743e-10	-2.74815e-09	-3.64718e-09	-1.95654e-08	-1.92826e-08
	-0.4504	-5.12321e-10	-2.82242e-09	-3.59979e-09	-1.95732e-08	-1.92825e-08
	-0.45139	-5.09088e-10	-2.88952e-09	-3.62024e-09	-1.95829e-08	-1.92822e-08
	-0.45238	-5.05262e-10	-2.87041e-09	-3.65453e-09	-1.95885e-08	-1.9282e-08
	-0.45337	-5.09298e-10	-2.89409e-09	-3.68481e-09	-1.95753e-08	-1.92814e-08
	-0.45437	-4.89207e-10	-2.89338e-09	-3.62624e-09	-1.95564e-08	-1.92813e-08
	-0.45536	-5.01244e-10	-2.45946e-09	-3.73534e-09	-1.95421e-08	-1.92806e-08
	-0.45635	-4.87295e-10	-2.30549e-09	-3.79141e-09	-1.95323e-08	-1.92804e-08
	-0.45734	-5.09599e-10	-2.32184e-09	-3.72042e-09	-1.95323e-08	-1.92805e-08
	-0.45833	-5.09789e-10	-2.31427e-09	-3.71272e-09	-1.95353e-08	-1.928e-08
	-0.45933	-5.06702e-10	-2.35479e-09	-3.72554e-09	-1.95379e-08	-1.92799e-08
	-0.46032	-5.40357e-10	-2.34282e-09	-3.72982e-09	-1.95335e-08	-1.92798e-08
	-0.46131	-5.37308e-10	-2.34914e-09	-3.78059e-09	-1.9524e-08	-1.92798e-08
	-0.4623	-5.43654e-10	-2.37968e-09	-3.8236e-09	-1.95248e-08	-1.92792e-08
	-0.46329	-5.38848e-10	-2.38823e-09	-3.82224e-09	-1.95213e-08	-1.92788e-08
	-0.46429	-5.63739e-10	-2.41265e-09	-3.85655e-09	-1.95084e-08	-1.92782e-08
	-0.46528	-5.67978e-10	-2.41873e-09	-3.87671e-09	-1.95006e-08	-1.9278e-08
	-0.46627	-5.41666e-10	-2.45316e-09	-4.03598e-09	-1.94972e-08	-1.92776e-08
	-0.46726	-6.26162e-10	-2.45622e-09	-4.06098e-09	-1.9497e-08	-1.92774e-08
	-0.46825	-6.90678e-10	-2.49471e-09	-4.10083e-09	-1.94959e-08	-1.92775e-08
	-0.46925	-6.61946e-10	-2.67114e-09	-4.17923e-09	-1.9493e-08	-1.92777e-08
	-0.47024	-6.13354e-10	-2.97131e-09	-4.20459e-09	-1.94919e-08	-1.92771e-08
	-0.47123	-6.50948e-10	-3.12648e-09	-4.15638e-09	-1.94904e-08	-1.92773e-08
	-0.47222	-6.07608e-10	-2.941e-09	-4.13063e-09	-1.94894e-08	-1.92769e-08
	-0.47321	-5.90115e-10	-2.61869e-09	-4.11454e-09	-1.94881e-08	-1.92763e-08
	-0.47421	-6.2506e-10	-2.56254e-09	-4.06825e-09	-1.94913e-08	-1.92763e-08
	-0.4752	-6.27826e-10	-2.95799e-09	-4.06642e-09	-1.94965e-08	-1.92763e-08
	-0.47619	-6.01256e-10	-3.26757e-09	-4.06247e-09	-1.94898e-08	-1.92759e-08
	-0.47718	-6.02239e-10	-3.40991e-09	-4.09203e-09	-1.94801e-08	-1.92756e-08
	-0.47818	-7.04196e-10	-3.45067e-09	-4.14548e-09	-1.94778e-08	-1.92754e-08
	-0.47917	-7.33569e-10	-3.45765e-09	-4.14497e-09	-1.948e-08	-1.92753e-08
	-0.48016	-7.37536e-10	-3.40802e-09	-4.12378e-09	-1.94816e-08	-1.92747e-08
	-0.48115	-7.4369e-10	-3.33431e-09	-4.06627e-09	-1.94811e-08	-1.92744e-08
	-0.48214	-7.59681e-10	-3.13904e-09	-4.09047e-09	-1.94803e-08	-1.92744e-08
	-0.48313	-7.76911e-10	-2.61825e-09	-4.24223e-09	-1.94764e-08	-1.92743e-08
	-0.48413	-7.98486e-10	-2.3807e-09	-4.26941e-09	-1.94696e-08	-1.92742e-08
	-0.48512	-7.91822e-10	-2.44801e-09	-4.16935e-09	-1.94646e-08	-1.92738e-08
	-0.48611	-8.1816e-10	-2.4512e-09	-4.06778e-09	-1.9462e-08	-1.92736e-08
	-0.4871	-8.20568e-10	-2.73553e-09	-4.04023e-09	-1.946e-08	-1.92731e-08
	-0.4881	-8.06239e-10	-2.82464e-09	-4.05684e-09	-1.94594e-08	-1.92726e-08
	-0.48909	-8.12972e-10	-2.85672e-09	-4.22234e-09	-1.94615e-08	-1.92729e-08
	-0.49008	-8.29943e-10	-2.85206e-09	-4.32852e-09	-1.94628e-08	-1.92724e-08
	-0.49107	-7.97418e-10	-2.91278e-09	-4.37028e-09	-1.94639e-08	-1.9272e-08
	-0.49206	-7.88367e-10	-2.89373e-09	-4.4272e-09	-1.94616e-08	-1.92713e-08
	-0.49306	-8.01943e-10	-2.89974e-09	-4.51432e-09	-1.94576e-08	-1.92711e-08
	-0.49405	-7.92745e-10	-2.91857e-09	-4.54779e-09	-1.94536e-08	-1.92713e-08
	-0.49504	-8.05622e-10	-3.40448e-09	-4.52682e-09	-1.94516e-08	-1.92707e-08
	-0.49603	-8.25103e-10	-3.62719e-09	-4.53081e-09	-1.94503e-08	-1.92705e-08
	-0.49702	-8.29258e-10	-3.75147e-09	-4.59195e-09	-1.94487e-08	-1.92704e-08
	-0.49802	-8.31044e-10	-3.78223e-09	-4.7205e-09	-1.9449e-08	-1.927e-08
	-0.49901	-8.41139e-10	-3.78691e-09	-4.84881e-09	-1.94479e-08	-1.92692e-08
	-0.5	-8.36623e-10	-3.8593e-09	-4.94418e-09	-1.94463e-08	-1.9269e-08

## Sheet: Fig. 3b
Figure 3b	effective resistivity against various loading forces and tip radiuses
	tip radius	100nm			tip radius	165nm			tip radius	215nm
	force(uN)	eff_resistivity (Ω cm)	error bar of eff_resistivity		force(uN)	eff_resistivity (Ω cm)	error bar of eff_resistivity		force(uN)	eff_resistivity (Ω cm)	error bar of eff_resistivity
	1.35	5874370	1157010		1.35	6460900	5708580		1.35	8430350	3362250
	2.7	6438630	4303700		4.05	5474980	4309220		4.05	6136050	3120130
	4.05	3446310	453637		6.75	3712610	1326340		6.75	6736450	2640150
	5.4	4954130	4207350		8.1	3398200	1353890		9.45	4754930	3203570
	6.75	5747650	361464		9.45	2088350	322817		12.15	7921820	2496560
	8.1	2135820	588993		12.15	1745750	197817		14.85	7048240	1578820
	9.45	493658	28025.5		14.85	1204970	81137.1		17.55	5439540	1315810
	10.8	108654	1291.94		17.55	928370	45037.5		20.25	9400700	6878300
	12.15	7370.46	26.7033		20.25	549427	17145.8		22.95	2017090	291970
	13.5	296.14	1.17276		22.95	109438	1275.04		25.65	5759970	1975140
	14.85	29.3951	0.36609		25.65	28806.2	144
	16.2	0.88431	0.1183		27	15751.7	57.4008
	17.55	0.12908	0.085

## Sheet: Fig. 3c
Figure 3c	effective resistivity against various strain gradients and tip radiuses
	tip radius	100nm			tip radius	165nm			tip radius	215nm
	strain gradient(10^7/m)	eff_resistivity (Ω cm)	error bar of eff_resistivity		strain gradient(10^7/m)	eff_resistivity (Ω cm)	error bar of eff_resistivity		strain gradient(10^7/m)	eff_resistivity (Ω cm)	error bar of eff_resistivity
	1.02358	5874370	1157010		0.88581	6460900	5708580		0.79261	8430350	3362250
	1.67636	6438630	4303700		1.70138	5474980	4309220		1.4702	6136050	3120130
	2.15023	3446310	453637		2.13189	3712610	1326340		1.81535	6736450	2640150
	2.50393	4954130	4207350		2.31464	3398200	1353890		2.1068	4754930	3203570
	2.76672	5747650	361464		2.4974	2088350	322817		2.31794	7921820	2496560
	3.02951	2135820	588993		2.76582	1745750	197817		2.50855	7048240	1578820
	3.29231	493658	28025.5		3.00941	1204970	81137.1		2.65436	5439540	1315810
	3.50481	108654	1291.94		3.19875	928370	45037.5		2.79492	9400700	6878300
	3.68274	7370.46	26.7033		3.38173	549427	17145.8		2.90981	2017090	291970
	3.86067	296.14	1.17276		3.53364	109438	1275.04		2.99704	5759970	1975140
	4.0386	29.3951	0.36609		3.67729	28806.2	144
	4.18037	0.88431	0.1183		3.73612	15751.7	57.4008
	4.31762	0.12908	0.085

## Sheet: Fig. 4_b
Figure 4b	flexoresistance in various materials
	SrTiO3		BaTiO3		LaAlO3
	Time (s)	current (A)	Time (s)	current (A)	Time (s)	current (A)
	0.005	8.73135e-12	0.005	2.20251e-11	0.005	8.40027e-12
	0.01	8.88632e-12	0.01	2.81525e-11	0.01	9.29833e-12
	0.015	1.22099e-11	0.015	2.22301e-11	0.015	7.73907e-12
	0.02	7.64416e-12	0.02	3.3474e-11	0.02	9.65517e-12
	0.025	1.22289e-11	0.025	2.77877e-11	0.025	7.5833e-12
	0.03	7.09818e-12	0.03	2.47025e-11	0.03	1.04698e-11
	0.035	1.13802e-11	0.035	2.58303e-11	0.035	8.40903e-12
	0.04	8.04708e-12	0.04	2.89154e-11	0.04	1.07034e-11
	0.045	9.70648e-12	0.045	2.81477e-11	0.045	5.97637e-12
	0.05	4.98817e-12	0.05	2.77376e-11	0.05	1.02655e-11
	0.055	9.27732e-12	0.055	2.72274e-11	0.055	8.6681e-12
	0.06	1.20144e-11	0.06	2.97618e-11	0.06	1.04078e-11
	0.065	1.02668e-11	0.065	2.56014e-11	0.065	8.73167e-12
	0.07	6.26848e-12	0.07	3.04794e-11	0.07	8.60453e-12
	0.075	1.01356e-11	0.075	2.72059e-11	0.075	8.70307e-12
	0.08	8.6169e-12	0.08	2.83813e-11	0.08	8.0681e-12
	0.085	9.95682e-12	0.085	2.47073e-11	0.085	9.91187e-12
	0.09	1.23505e-11	0.09	3.37553e-11	0.09	9.58283e-12
	0.095	1.15733e-11	0.095	2.48837e-11	0.095	8.1436e-12
	0.1	7.41289e-12	0.1	2.39992e-11	0.1	9.98973e-12
	0.105	8.29504e-12	0.105	2.37679e-11	0.105	8.78017e-12
	0.11	1.05934e-11	0.11	2.55489e-11	0.11	9.88643e-12
	0.115	6.33285e-12	0.115	3.1848e-11	0.115	8.34307e-12
	0.12	1.14302e-11	0.12	2.66099e-11	0.12	7.1001e-12
	0.125	8.98169e-12	0.125	2.7194e-11	0.125	1.00962e-11
	0.13	1.00117e-11	0.13	2.87271e-11	0.13	1.07718e-11
	0.135	9.77085e-12	0.135	2.34175e-11	0.135	8.71103e-12
	0.14	8.55015e-12	0.14	2.82907e-11	0.14	6.0932e-12
	0.145	1.05934e-11	0.145	2.59852e-11	0.145	8.25483e-12
	0.15	7.19831e-12	0.15	2.6195e-11	0.15	9.315e-12
	0.155	8.61452e-12	0.155	2.8131e-11	0.155	9.24667e-12
	0.16	9.93059e-12	0.16	2.59447e-11	0.16	9.8427e-12
	0.165	1.13897e-11	0.165	3.61395e-11	0.165	1.03052e-11
	0.17	8.50723e-12	0.17	1.98865e-11	0.17	9.01063e-12
	0.175	1.08175e-11	0.175	2.62165e-11	0.175	8.4742e-12
	0.18	1.05099e-11	0.18	2.56681e-11	0.18	8.78573e-12
	0.185	6.35908e-12	0.185	3.27563e-11	0.185	1.04833e-11
	0.19	8.49293e-12	0.19	2.77615e-11	0.19	8.05777e-12
	0.195	8.55015e-12	0.195	2.53034e-11	0.195	9.92377e-12
	0.2	1.13897e-11	0.2	2.78473e-11	0.2	8.5465e-12
	0.205	1.1795e-11	0.205	2.74539e-11	0.205	1.10539e-11
	0.21	1.09176e-11	0.21	2.84219e-11	0.21	5.7268e-12
	0.215	8.01371e-12	0.215	2.45786e-11	0.215	9.56297e-12
	0.22	1.33471e-11	0.22	2.53272e-11	0.22	7.79707e-12
	0.225	1.12419e-11	0.225	2.67792e-11	0.225	1.09816e-11
	0.23	8.83625e-12	0.23	2.51937e-11	0.23	9.54787e-12
	0.235	8.46908e-12	0.235	2.77758e-11	0.235	9.81173e-12
	0.24	7.17447e-12	0.24	2.37584e-11	0.24	8.32877e-12
	0.245	1.19047e-11	0.245	2.58398e-11	0.245	9.16083e-12
	0.25	1.05457e-11	0.25	2.32148e-11	0.25	9.47077e-12
	0.255	9.40845e-12	0.255	3.95703e-11	0.255	8.79527e-12
	0.26	1.06482e-11	0.26	2.76089e-11	0.26	8.73247e-12
	0.265	8.62883e-12	0.265	2.98882e-11	0.265	1.18701e-11
	0.27	1.03526e-11	0.27	2.12097e-11	0.27	7.6143e-12
	0.275	8.21159e-12	0.275	2.94495e-11	0.275	1.12486e-11
	0.28	1.12157e-11	0.28	2.75397e-11	0.28	7.68343e-12
	0.285	1.09749e-11	0.285	2.89512e-11	0.285	9.36587e-12
	0.29	9.47521e-12	0.29	2.6269e-11	0.29	7.6747e-12
	0.295	7.76337e-12	0.295	2.54798e-11	0.295	1.23771e-11
	0.3	1.03621e-11	0.3	2.75922e-11	0.3	7.5507e-12
	0.305	1.14517e-11	0.305	2.76041e-11	0.305	9.31423e-12
	0.31	9.18196e-12	0.31	2.23684e-11	0.31	7.689e-12
	0.315	1.0858e-11	0.315	2.87485e-11	0.315	7.7629e-12
	0.32	8.94354e-12	0.32	2.61116e-11	0.32	9.74893e-12
	0.325	1.20168e-11	0.325	2.93446e-11	0.325	9.59953e-12
	0.33	1.12824e-11	0.33	2.9068e-11	0.33	1.00557e-11
	0.335	9.11282e-12	0.335	2.7051e-11	0.335	8.6244e-12
	0.34	6.85738e-12	0.34	1.99771e-11	0.34	9.28957e-12
	0.345	8.36895e-12	0.345	3.02553e-11	0.345	9.91743e-12
	0.35	1.10321e-11	0.35	3.11995e-11	0.35	7.52847e-12
	0.355	1.11561e-11	0.355	3.30424e-11	0.355	8.02597e-12
	0.36	8.68605e-12	0.36	2.94399e-11	0.36	9.36507e-12
	0.365	1.19214e-11	0.365	2.59972e-11	0.365	9.28403e-12
	0.37	7.79675e-12	0.37	2.316e-11	0.37	1.08194e-11
	0.375	1.11418e-11	0.375	2.38562e-11	0.375	7.04923e-12
	0.38	7.0791e-12	0.38	3.09753e-11	0.38	7.85747e-12
	0.385	1.28941e-11	0.385	2.73395e-11	0.385	8.07763e-12
	0.39	8.3308e-12	0.39	2.64597e-11	0.39	1.14679e-11
	0.395	1.18141e-11	0.395	2.59662e-11	0.395	1.08687e-11
	0.4	8.97215e-12	0.4	3.0911e-11	0.4	8.15073e-12
	0.405	1.25484e-11	0.405	2.82454e-11	0.405	1.03943e-11
	0.41	1.05862e-11	0.41	2.54607e-11	0.41	8.5012e-12
	0.415	9.13904e-12	0.415	2.20346e-11	0.415	7.84793e-12
	0.42	1.06196e-11	0.42	3.20959e-11	0.42	1.00295e-11
	0.425	1.04217e-11	0.425	2.58422e-11	0.425	1.00668e-11
	0.43	1.10392e-11	0.43	3.11184e-11	0.43	8.89063e-12
	0.435	1.00927e-11	0.435	2.39921e-11	0.435	9.41197e-12
	0.44	1.0386e-11	0.44	2.70247e-11	0.44	1.01217e-11
	0.445	8.62644e-12	0.445	2.74992e-11	0.445	8.0967e-12
	0.45	9.50382e-12	0.45	2.8863e-11	0.45	9.61067e-12
	0.455	9.43468e-12	0.455	2.96068e-11	0.455	6.91333e-12
	0.46	1.36165e-11	0.46	2.81358e-11	0.46	1.30248e-11
	0.465	8.55492e-12	0.465	2.96688e-11	0.465	8.58467e-12
	0.47	8.67651e-12	0.47	2.78616e-11	0.47	1.02687e-11
	0.475	9.21057e-12	0.475	2.62475e-11	0.475	7.22567e-12
	0.48	1.06387e-11	0.48	2.95949e-11	0.48	9.83637e-12
	0.485	9.7327e-12	0.485	2.16651e-11	0.485	9.77993e-12
	0.49	1.08819e-11	0.49	3.17001e-11	0.49	9.5733e-12
	0.495	1.01642e-11	0.495	2.56872e-11	0.495	9.7847e-12
	0.5	8.76711e-12	0.5	3.35932e-11	0.5	8.7436e-12
	0.505	1.17473e-11	0.505	1.42646e-11	0.505	8.9272e-12
	0.51	8.63598e-12	0.51	3.1023e-11	0.51	7.9314e-12
	0.515	8.27358e-12	0.515	2.70128e-11	0.515	8.25167e-12
	0.52	7.51303e-12	0.52	3.28803e-11	0.52	9.7974e-12
	0.525	1.11203e-11	0.525	2.44117e-11	0.525	7.60237e-12
	0.53	9.19388e-12	0.53	2.60901e-11	0.53	1.18899e-11
	0.535	1.21217e-11	0.535	2.77781e-11	0.535	8.96613e-12
	0.54	9.60873e-12	0.54	2.86603e-11	0.54	1.01153e-11
	0.545	8.23543e-12	0.545	2.63596e-11	0.545	6.1043e-12
	0.55	7.18401e-12	0.55	2.57397e-11	0.55	8.89063e-12
	0.555	9.58727e-12	0.555	2.61807e-11	0.555	9.0464e-12
	0.56	1.16877e-11	0.56	3.11351e-11	0.56	1.0496e-11
	0.565	9.28924e-12	0.565	2.64645e-11	0.565	9.44457e-12
	0.57	9.62303e-12	0.57	2.90227e-11	0.57	8.29697e-12
	0.575	7.60839e-12	0.575	2.91872e-11	0.575	8.24373e-12
	0.58	1.25937e-11	0.58	2.48313e-11	0.58	8.23973e-12
	0.585	9.71601e-12	0.585	3.09491e-11	0.585	1.10976e-11
	0.59	9.8996e-12	0.59	3.20339e-11	0.59	9.76007e-12
	0.595	6.37815e-12	0.595	2.72346e-11	0.595	7.898e-12
	0.6	8.3308e-12	0.6	2.04515e-11	0.6	1.02997e-11
	0.605	1.267e-11	0.605	2.2068e-11	0.605	8.66413e-12
	0.61	1.22242e-11	0.61	2.63333e-11	0.61	9.2093e-12
	0.615	7.54879e-12	0.615	2.99048e-11	0.615	9.11793e-12
	0.62	6.5975e-12	0.62	2.85244e-11	0.62	8.3844e-12
	0.625	8.2712e-12	0.625	3.28422e-11	0.625	1.00199e-11
	0.63	8.80764e-12	0.63	2.53057e-11	0.63	1.01201e-11
	0.635	1.0901e-11	0.635	2.48098e-11	0.635	9.33567e-12
	0.64	1.1714e-11	0.64	2.97379e-11	0.64	6.35387e-12
	0.645	9.68502e-12	0.645	2.26402e-11	0.645	8.05777e-12
	0.65	9.22487e-12	0.65	2.32792e-11	0.65	9.80217e-12
	0.655	1.25961e-11	0.655	3.15213e-11	0.655	8.8056e-12
	0.66	8.02324e-12	0.66	2.52557e-11	0.66	9.59557e-12
	0.665	8.27835e-12	0.665	3.53956e-11	0.665	9.44457e-12
	0.67	9.81615e-12	0.67	1.94097e-11	0.67	8.382e-12
	0.675	1.08819e-11	0.675	2.76232e-11	0.675	9.0472e-12
	0.68	9.27256e-12	0.68	2.57087e-11	0.68	1.03347e-11
	0.685	6.39484e-12	0.685	3.44729e-11	0.685	9.8308e-12
	0.69	1.04408e-11	0.69	3.02243e-11	0.69	8.60057e-12
	0.695	9.65879e-12	0.695	2.62284e-11	0.695	9.51847e-12
	0.7	5.89655e-12	0.7	2.73395e-11	0.7	8.54253e-12
	0.705	7.87065e-12	0.705	2.29239e-11	0.705	1.13368e-11
	0.71	1.10559e-11	0.71	3.10159e-11	0.71	5.6251e-12
	0.715	7.67515e-12	0.715	2.55203e-11	0.715	9.60827e-12
	0.72	7.54164e-12	0.72	2.78568e-11	0.72	7.84237e-12
	0.725	9.4323e-12	0.725	3.2146e-11	0.725	1.06796e-11
	0.73	1.09582e-11	0.73	2.35009e-11	0.73	8.67843e-12
	0.735	8.86248e-12	0.735	3.00121e-11	0.735	9.32377e-12
	0.74	9.06036e-12	0.74	2.5177e-11	0.74	8.71023e-12
	0.745	1.14684e-11	0.745	2.62284e-11	0.745	8.25803e-12
	0.75	1.2217e-11	0.75	2.29263e-11	0.75	9.87133e-12
	0.755	1.11584e-11	0.755	3.82018e-11	0.755	7.60633e-12
	0.76	8.39994e-12	0.76	2.15316e-11	0.76	8.82627e-12
	0.765	7.33898e-12	0.765	3.02315e-11	0.765	1.13344e-11
	0.77	9.65641e-12	0.77	2.10547e-11	0.77	8.8358e-12
	0.775	1.21264e-11	0.775	2.68245e-11	0.775	1.00152e-11
	0.78	1.07293e-11	0.78	3.14283e-11	0.78	8.9423e-12
	0.785	8.91254e-12	0.785	2.96211e-11	0.785	9.2252e-12
	0.79	1.02453e-11	0.79	2.7833e-11	0.79	7.4466e-12
	0.795	9.40607e-12	0.795	2.48933e-11	0.795	1.23326e-11
	0.8	1.19786e-11	0.8	2.80118e-11	0.8	8.0832e-12
	0.805	1.17092e-11	0.805	2.75373e-11	0.805	8.52903e-12
	0.81	7.19593e-12	0.81	2.18034e-11	0.81	7.68107e-12
	0.815	7.93503e-12	0.815	2.98452e-11	0.815	8.81433e-12
	0.82	7.61555e-12	0.82	2.63596e-11	0.82	9.39687e-12
	0.825	8.83387e-12	0.825	2.88939e-11	0.825	9.80933e-12
	0.83	1.22003e-11	0.83	3.17311e-11	0.83	9.5876e-12
	0.835	9.66118e-12	0.835	2.5866e-11	0.835	9.32457e-12
	0.84	7.47011e-12	0.84	2.24137e-11	0.84	8.4599e-12
	0.845	8.965e-12	0.845	2.89512e-11	0.845	8.88507e-12
	0.85	6.65472e-12	0.85	3.47924e-11	0.85	8.37407e-12
	0.855	1.04122e-11	0.855	3.08704e-11	0.855	9.26337e-12
	0.86	9.39653e-12	0.86	2.66933e-11	0.86	9.69967e-12
	0.865	9.38938e-12	0.865	2.59876e-11	0.865	8.40187e-12
	0.87	8.69797e-12	0.87	2.51603e-11	0.87	1.05548e-11
	0.875	7.38428e-12	0.875	2.97904e-11	0.875	8.31287e-12
	0.88	1.20501e-11	0.88	2.74539e-11	0.88	8.4869e-12
	0.885	1.24006e-11	0.885	2.90298e-11	0.885	1.03426e-11
	0.89	9.23441e-12	0.89	2.81811e-11	0.89	1.05421e-11
	0.895	7.51779e-12	0.895	2.77901e-11	0.895	9.981e-12
	0.9	9.86383e-12	0.9	2.66957e-11	0.9	9.90073e-12
	0.905	6.75962e-12	0.905	2.70915e-11	0.905	8.4408e-12
	0.91	9.54912e-12	0.91	3.16048e-11	0.91	9.1672e-12
	0.915	1.54118e-11	0.915	2.28262e-11	0.915	7.5547e-12
	0.92	6.87406e-12	0.92	3.5429e-11	0.92	1.01431e-11
	0.925	1.18785e-11	0.925	2.98309e-11	0.925	8.5791e-12
	0.93	8.03516e-12	0.93	3.01504e-11	0.93	9.89753e-12
	0.935	1.12562e-11	0.935	2.05827e-11	0.935	1.06963e-11
	0.94	1.10297e-11	0.94	2.36893e-11	0.94	9.1823e-12
	0.945	1.39956e-11	0.945	2.88033e-11	0.945	8.91687e-12
	0.95	5.45547e-12	0.95	3.1426e-11	0.95	1.14067e-11
	0.955	1.1919e-11	0.955	2.79522e-11	0.955	7.2535e-12
	0.96	1.00736e-11	0.96	2.79355e-11	0.96	1.2157e-11
	0.965	9.98066e-12	0.965	3.01838e-11	0.965	8.99157e-12
	0.97	7.78482e-12	0.97	2.56014e-11	0.97	1.05294e-11
	0.975	8.69081e-12	0.975	2.21872e-11	0.975	7.3727e-12
	0.98	9.2964e-12	0.98	3.16405e-11	0.98	8.34943e-12
	0.985	1.13134e-11	0.985	2.28882e-11	0.985	8.72137e-12
	0.99	7.49157e-12	0.99	3.196e-11	0.99	9.5439e-12
	0.995	7.68469e-12	0.995	2.4662e-11	0.995	9.58123e-12
	1	1.07078e-11	1	2.5382e-11	1	9.9794e-12
	1.005	1.02787e-11	1.005	1.79625e-11	1.005	9.168e-12
	1.01	9.12235e-12	1.01	3.36504e-11	1.01	9.62337e-12
	1.015	8.21636e-12	1.015	2.491e-11	1.015	7.72557e-12
	1.02	8.39518e-12	1.02	3.0725e-11	1.02	1.0047e-11
	1.025	7.78006e-12	1.025	2.76375e-11	1.025	7.991e-12
	1.03	1.14708e-11	1.03	2.78854e-11	1.03	1.06017e-11
	1.035	1.06077e-11	1.035	2.88987e-11	1.035	8.63313e-12
	1.04	9.27971e-12	1.04	2.82145e-11	1.04	9.92773e-12
	1.045	9.60634e-12	1.045	2.67076e-11	1.045	6.15677e-12
	1.05	9.06513e-12	1.05	2.38419e-11	1.05	1.00827e-11
	1.055	9.24395e-12	1.055	2.58732e-11	1.055	8.86203e-12
	1.06	1.08747e-11	1.06	2.91371e-11	1.06	1.12414e-11
	1.065	9.9592e-12	1.065	2.51746e-11	1.065	9.74973e-12
	1.07	1.12347e-11	1.07	2.99621e-11	1.07	8.804e-12
	1.075	1.02787e-11	1.075	2.86889e-11	1.075	8.14677e-12
	1.08	1.07055e-11	1.08	2.61235e-11	1.08	7.7645e-12
	1.085	9.14619e-12	1.085	2.51412e-11	1.085	1.01288e-11
	1.09	1.12252e-11	1.09	3.08776e-11	1.09	9.39927e-12
	1.095	9.67548e-12	1.095	2.60282e-11	1.095	7.77483e-12
	1.1	9.48952e-12	1.1	2.25139e-11	1.1	1.0589e-11
	1.105	9.60396e-12	1.105	2.22397e-11	1.105	9.7545e-12
	1.11	7.57025e-12	1.11	2.86508e-11	1.11	9.56693e-12
	1.115	9.36077e-12	1.115	2.67434e-11	1.115	8.76903e-12
	1.12	1.1714e-11	1.12	3.08251e-11	1.12	8.7436e-12
	1.125	6.97658e-12	1.125	2.75683e-11	1.125	1.07789e-11
	1.13	1.12133e-11	1.13	2.56968e-11	1.13	1.07789e-11
	1.135	1.25437e-11	1.135	2.64812e-11	1.135	8.52903e-12
	1.14	9.19388e-12	1.14	2.87199e-11	1.14	7.53483e-12
	1.145	8.70512e-12	1.145	2.92993e-11	1.145	7.4919e-12
	1.15	9.19388e-12	1.15	2.17581e-11	1.15	8.46307e-12
	1.155	1.02167e-11	1.155	3.05891e-11	1.155	1.02997e-11
	1.16	9.60873e-12	1.16	2.5835e-11	1.16	9.18547e-12
	1.165	1.00975e-11	1.165	3.33381e-11	1.165	8.4265e-12
	1.17	7.87781e-12	1.17	1.93548e-11	1.17	1.01129e-11
	1.175	8.91731e-12	1.175	2.45476e-11	1.175	8.94863e-12
	1.18	9.80423e-12	1.18	2.5208e-11	1.18	8.79367e-12
	1.185	1.09105e-11	1.185	3.69382e-11	1.185	1.09625e-11
	1.19	8.45001e-12	1.19	3.22008e-11	1.19	8.03153e-12
	1.195	1.30086e-11	1.195	2.40135e-11	1.195	1.06366e-11
	1.2	6.85738e-12	1.2	2.66457e-11	1.2	8.6244e-12
	1.205	1.02763e-11	1.205	2.7988e-11	1.205	1.14298e-11
	1.21	8.20921e-12	1.21	3.09372e-11	1.21	5.70137e-12
	1.215	6.95036e-12	1.215	2.83337e-11	1.215	8.0967e-12
	1.22	9.10089e-12	1.22	2.54512e-11	1.22	7.53483e-12
	1.225	1.32279e-11	1.225	2.92444e-11	1.225	1.17469e-11
	1.23	1.00808e-11	1.23	2.40231e-11	1.23	9.5749e-12
	1.235	6.98135e-12	1.235	3.20458e-11	1.235	8.3987e-12
	1.24	8.36657e-12	1.24	2.26116e-11	1.24	9.43103e-12
	1.245	1.25818e-11	1.245	2.52724e-11	1.245	8.98837e-12
	1.25	7.85158e-12	1.25	2.05207e-11	1.25	9.67107e-12
	1.255	9.74224e-12	1.255	3.74174e-11	1.255	9.48827e-12
	1.26	9.64926e-12	1.26	2.28214e-11	1.26	9.32057e-12
	1.265	9.0842e-12	1.265	2.74801e-11	1.265	1.08512e-11
	1.27	8.35226e-12	1.27	2.48027e-11	1.27	7.9592e-12
	1.275	8.15676e-12	1.275	2.88653e-11	1.275	1.01837e-11
	1.28	8.93877e-12	1.28	2.61664e-11	1.28	8.18093e-12
	1.285	7.93503e-12	1.285	2.99025e-11	1.285	9.7092e-12
	1.29	8.19967e-12	1.29	2.96426e-11	1.29	8.34543e-12
	1.295	9.45375e-12	1.295	2.66123e-11	1.295	1.15244e-11
	1.3	1.0107e-11	1.3	2.70247e-11	1.3	9.77833e-12
	1.305	7.07195e-12	1.305	2.70367e-11	1.305	1.04817e-11
	1.31	9.21534e-12	1.31	2.27714e-11	1.31	7.2082e-12
	1.315	1.10202e-11	1.315	2.83694e-11	1.315	9.0138e-12
	1.32	1.02262e-11	1.32	2.51675e-11	1.32	1.03116e-11
	1.325	8.32842e-12	1.325	2.52008e-11	1.325	9.50573e-12
	1.33	9.89721e-12	1.33	3.00217e-11	1.33	9.01143e-12
	1.335	6.33285e-12	1.335	2.73371e-11	1.335	8.96613e-12
	1.34	9.64926e-12	1.34	2.25711e-11	1.34	8.3518e-12
	1.345	9.94251e-12	1.345	2.64144e-11	1.345	9.56853e-12
	1.35	7.98986e-12	1.35	3.43394e-11	1.35	9.54787e-12
	1.355	1.37405e-11	1.355	3.18623e-11	1.355	7.69297e-12
	1.36	7.08149e-12	1.36	2.71106e-11	1.36	9.57967e-12
	1.365	8.18537e-12	1.365	2.56562e-11	1.365	9.28083e-12
	1.37	8.21875e-12	1.37	3.02815e-11	1.37	1.01447e-11
	1.375	7.50111e-12	1.375	2.61331e-11	1.375	8.9542e-12
	1.38	9.06513e-12	1.38	2.95544e-11	1.38	7.83683e-12
	1.385	8.75042e-12	1.385	2.73967e-11	1.385	1.04872e-11
	1.39	9.03652e-12	1.39	2.78258e-11	1.39	1.09235e-11
	1.395	9.32739e-12	1.395	2.92826e-11	1.395	1.06827e-11
	1.4	1.10512e-11	1.4	3.0005e-11	1.4	9.00747e-12
	1.405	8.934e-12	1.405	2.56991e-11	1.405	8.43047e-12
	1.41	8.6169e-12	1.41	3.09277e-11	1.41	8.22463e-12
	1.415	1.10607e-11	1.415	1.87469e-11	1.415	8.13007e-12
	1.42	1.01476e-11	1.42	3.7744e-11	1.42	1.04976e-11
	1.425	9.58488e-12	1.425	2.65861e-11	1.425	8.40267e-12
	1.43	7.98986e-12	1.43	3.18694e-11	1.43	7.61033e-12
	1.435	8.44524e-12	1.435	2.08879e-11	1.435	8.0967e-12
	1.44	1.24841e-11	1.44	2.68221e-11	1.44	9.83637e-12
	1.445	8.03755e-12	1.445	2.97141e-11	1.445	7.80583e-12
	1.45	1.02286e-11	1.45	2.74396e-11	1.45	8.86757e-12
	1.455	7.07195e-12	1.455	3.07775e-11	1.455	8.02677e-12
	1.46	9.96159e-12	1.46	2.80046e-11	1.46	1.30113e-11
	1.465	7.26507e-12	1.465	2.88677e-11	1.465	9.04957e-12
	1.47	1.0591e-11	1.47	2.80833e-11	1.47	1.17087e-11
	1.475	9.6731e-12	1.475	2.03657e-11	1.475	5.74747e-12
	1.48	8.02086e-12	1.48	3.13044e-11	1.48	8.6562e-12
	1.485	1.0026e-11	1.485	2.38395e-11	1.485	9.2999e-12
	1.49	7.57978e-12	1.49	3.39293e-11	1.49	1.01018e-11
	1.495	8.27358e-12	1.495	2.68102e-11	1.495	9.3754e-12
	1.5	6.85976e-12	1.5	3.17955e-11	1.5	9.55503e-12
	1.505	1.10726e-11	1.505	1.59955e-11	1.505	8.76903e-12
	1.51	9.38461e-12	1.51	2.89083e-11	1.51	9.21807e-12
	1.515	7.97556e-12	1.515	2.66838e-11	1.515	7.85747e-12
	1.52	8.94115e-12	1.52	3.16715e-11	1.52	1.00215e-11
	1.525	8.16629e-12	1.525	2.63858e-11	1.525	8.67367e-12
	1.53	8.93162e-12	1.53	2.56133e-11	1.53	1.07217e-11
	1.535	1.17211e-11	1.535	2.57635e-11	1.535	9.21963e-12
	1.54	9.50382e-12	1.54	2.95496e-11	1.54	1.05373e-11
	1.545	9.63734e-12	1.545	2.80023e-11	1.545	6.81163e-12
	1.55	9.98781e-12	1.55	2.48528e-11	1.55	1.03394e-11
	1.555	8.77188e-12	1.555	2.66075e-11	1.555	8.40347e-12
	1.56	1.06268e-11	1.56	2.97952e-11	1.56	1.16412e-11
	1.565	8.00178e-12	1.565	2.74611e-11	1.565	8.6212e-12
	1.57	1.02906e-11	1.57	3.07393e-11	1.57	8.4599e-12
	1.575	7.78482e-12	1.575	2.57611e-11	1.575	9.4533e-12
	1.58	8.11623e-12	1.58	2.45762e-11	1.58	9.2419e-12
	1.585	1.2465e-11	1.585	3.0663e-11	1.585	9.89357e-12
	1.59	7.29368e-12	1.59	3.13783e-11	1.59	9.6647e-12
	1.595	8.16391e-12	1.595	2.06614e-11	1.595	7.93297e-12
	1.6	1.22337e-11	1.6	2.16818e-11	1.6	1.1754e-11
	1.605	9.70171e-12	1.605	2.27261e-11	1.605	9.20613e-12
	1.61	1.00283e-11	1.61	2.59352e-11	1.61	9.1815e-12
	1.615	9.36077e-12	1.615	2.70605e-11	1.615	9.50733e-12
	1.62	7.30083e-12	1.62	3.2196e-11	1.62	6.41347e-12
	1.625	7.85873e-12	1.625	2.8491e-11	1.625	1.09959e-11
	1.63	8.91731e-12	1.63	2.54607e-11	1.63	9.51607e-12
	1.635	9.12474e-12	1.635	2.45595e-11	1.635	8.6538e-12
	1.64	9.61588e-12	1.64	2.61593e-11	1.64	7.10963e-12
	1.645	1.1683e-11	1.645	2.90823e-11	1.645	7.42117e-12
	1.65	5.73204e-12	1.65	2.64359e-11	1.65	9.03923e-12
	1.655	8.6932e-12	1.655	3.12901e-11	1.655	1.02234e-11
	1.66	1.02286e-11	1.66	2.45309e-11	1.66	9.18867e-12
	1.665	1.11942e-11	1.665	3.34692e-11	1.665	9.99847e-12
	1.67	7.70853e-12	1.67	1.59192e-11	1.67	8.3065e-12
	1.675	6.22557e-12	1.675	2.6629e-11	1.675	8.50997e-12
	1.68	9.44422e-12	1.68	2.23494e-11	1.68	1.05699e-11
	1.685	1.00927e-11	1.685	3.36242e-11	1.685	7.73827e-12
	1.69	6.78823e-12	1.69	2.69532e-11	1.69	7.7772e-12
	1.695	6.13735e-12	1.695	2.55871e-11	1.695	8.8954e-12
	1.7	1.27725e-11	1.7	2.51555e-11	1.7	7.63337e-12
	1.705	7.59171e-12	1.705	2.76828e-11	1.705	1.12669e-11
	1.71	5.61045e-12	1.71	2.54416e-11	1.71	5.26667e-12
	1.715	1.18546e-11	1.715	2.63143e-11	1.715	1.14353e-11
	1.72	9.387e-12	1.72	2.65646e-11	1.72	8.25563e-12
	1.725	1.14016e-11	1.725	3.45683e-11	1.725	1.09402e-11
	1.73	6.90983e-12	1.73	2.27475e-11	1.73	9.39847e-12
	1.735	8.04947e-12	1.735	3.26538e-11	1.735	9.3468e-12
	1.74	9.63495e-12	1.74	2.0628e-11	1.74	9.18867e-12
	1.745	8.9793e-12	1.745	2.70295e-11	1.745	8.78333e-12
	1.75	7.0195e-12	1.75	2.10667e-11	1.75	9.06547e-12
	1.755	1.07889e-11	1.755	3.58224e-11	1.755	8.51393e-12
	1.76	9.33454e-12	1.76	2.35844e-11	1.76	8.3073e-12
	1.765	6.14689e-12	1.765	2.88868e-11	1.765	1.03386e-11
	1.77	1.07674e-11	1.77	2.16317e-11	1.77	7.69853e-12
	1.775	9.72078e-12	1.775	2.40207e-11	1.775	1.03903e-11
	1.78	6.91698e-12	1.78	2.97856e-11	1.78	7.16847e-12
	1.785	8.81241e-12	1.785	2.89583e-11	1.785	9.315e-12
	1.79	9.25348e-12	1.79	2.45047e-11	1.79	7.49587e-12
	1.795	9.68979e-12	1.795	2.46e-11	1.795	1.24335e-11
	1.8	7.61078e-12	1.8	2.78854e-11	1.8	8.08797e-12
	1.805	7.91595e-12	1.805	2.94423e-11	1.805	9.1187e-12
	1.81	9.76608e-12	1.81	2.74277e-11	1.81	7.32023e-12
	1.815	1.07078e-11	1.815	2.88653e-11	1.815	9.74813e-12
	1.82	9.97351e-12	1.82	2.44474e-11	1.82	8.76347e-12
	1.825	8.11861e-12	1.825	2.48671e-11	1.825	9.48587e-12
	1.83	7.79198e-12	1.83	3.17073e-11	1.83	8.4591e-12
	1.835	1.34544e-11	1.835	2.66576e-11	1.835	8.75313e-12
	1.84	1.06029e-11	1.84	2.32291e-11	1.84	8.564e-12
	1.845	1.10178e-11	1.845	2.7349e-11	1.845	8.96453e-12
	1.85	1.05648e-11	1.85	3.49498e-11	1.85	7.631e-12
	1.855	8.512e-12	1.855	3.03292e-11	1.855	8.34783e-12
	1.86	6.70479e-12	1.86	2.50101e-11	1.86	8.86043e-12
	1.865	1.23648e-11	1.865	2.77042e-11	1.865	9.9484e-12
	1.87	7.90165e-12	1.87	2.26665e-11	1.87	1.01233e-11
	1.875	7.5774e-12	1.875	2.49553e-11	1.875	8.70703e-12
	1.88	7.14348e-12	1.88	2.57802e-11	1.88	7.32343e-12
	1.885	8.03039e-12	1.885	2.82121e-11	1.885	8.93273e-12
	1.89	1.30634e-11	1.89	2.99239e-11	1.89	1.1584e-11
	1.895	9.56343e-12	1.895	2.90155e-11	1.895	9.85543e-12
	1.9	1.00117e-11	1.9	2.9521e-11	1.9	9.32217e-12
	1.905	7.00758e-12	1.905	2.563e-11	1.905	8.5203e-12
	1.91	1.0231e-11	1.91	2.70486e-11	1.91	8.48053e-12
	1.915	7.64416e-12	1.915	2.03037e-11	1.915	8.0983e-12
	1.92	8.66697e-12	1.92	3.73316e-11	1.92	9.8602e-12
	1.925	1.08652e-11	1.925	2.93469e-11	1.925	8.88823e-12
	1.93	1.1373e-11	1.93	3.28612e-11	1.93	9.4239e-12
	1.935	8.86248e-12	1.935	2.00415e-11	1.935	7.33377e-12
	1.94	9.37031e-12	1.94	2.43115e-11	1.94	1.02448e-11
	1.945	1.20835e-11	1.945	2.76422e-11	1.945	8.37963e-12
	1.95	7.51779e-12	1.95	2.59972e-11	1.95	9.78153e-12
	1.955	9.09136e-12	1.955	2.95639e-11	1.955	6.9952e-12
	1.96	7.37236e-12	1.96	2.79713e-11	1.96	1.29207e-11
	1.965	9.07228e-12	1.965	2.55561e-11	1.965	8.87393e-12
	1.97	1.14708e-11	1.97	2.83813e-11	1.97	1.04459e-11
	1.975	9.19149e-12	1.975	2.1646e-11	1.975	6.4063e-12
	1.98	8.46193e-12	1.98	2.98619e-11	1.98	8.0037e-12
	1.985	6.83115e-12	1.985	2.47526e-11	1.985	9.5002e-12
	1.99	8.88393e-12	1.99	3.15595e-11	1.99	1.04626e-11
	1.995	7.70615e-12	1.995	2.90585e-11	1.995	1.00485e-11
	2	9.63734e-12	2	2.88343e-11	2	9.40483e-12
	2.005	9.387e-12	2.005	1.7519e-11	2.005	8.75077e-12
	2.01	1.16734e-11	2.01	2.69723e-11	2.01	8.74757e-12
	2.015	7.64416e-12	2.015	2.58446e-11	2.015	9.26813e-12
	2.02	9.10805e-12	2.02	3.38292e-11	2.02	1.04197e-11
	2.025	5.41256e-12	2.025	2.40087e-11	2.025	9.47953e-12
	2.03	1.01738e-11	2.03	2.59829e-11	2.03	9.99133e-12
	2.035	6.16119e-12	2.035	2.48194e-11	2.035	7.93537e-12
	2.04	1.23791e-11	2.04	2.73442e-11	2.04	1.04793e-11
	2.045	7.52495e-12	2.045	2.87724e-11	2.045	6.03677e-12
	2.05	7.70615e-12	2.05	2.79045e-11	2.05	1.03418e-11
	2.055	1.1497e-11	2.055	2.54846e-11	2.055	8.2e-12
	2.06	9.55151e-12	2.06	3.78013e-11	2.06	1.03577e-11
	2.065	1.08747e-11	2.065	2.55418e-11	2.065	8.69273e-12
	2.07	6.88599e-12	2.07	3.05366e-11	2.07	9.044e-12
	2.075	7.53687e-12	2.075	2.54726e-11	2.075	8.3995e-12
	2.08	1.13492e-11	2.08	2.60019e-11	2.08	8.59817e-12
	2.085	6.96228e-12	2.085	3.08704e-11	2.085	9.83873e-12
	2.09	9.07228e-12	2.09	2.75612e-11	2.09	9.62257e-12
	2.095	1.02072e-11	2.095	2.84171e-11	2.095	8.595e-12
	2.1	7.03619e-12	2.1	1.84608e-11	2.1	9.26257e-12
	2.105	1.09248e-11	2.105	2.41423e-11	2.105	8.30093e-12
	2.11	1.27201e-11	2.11	3.07441e-11	2.11	9.99927e-12
	2.115	7.87542e-12	2.115	2.78139e-11	2.115	8.7007e-12
	2.12	6.52836e-12	2.12	2.84553e-11	2.12	8.5203e-12
	2.125	1.09725e-11	2.125	2.96259e-11	2.125	1.03505e-11
	2.13	9.66118e-12	2.13	2.65527e-11	2.13	1.10435e-11
	2.135	1.06315e-11	2.135	2.40064e-11	2.135	8.78493e-12
	2.14	7.08149e-12	2.14	3.06725e-11	2.14	7.46887e-12
	2.145	9.33454e-12	2.145	3.02768e-11	2.145	8.68003e-12
	2.15	7.78482e-12	2.15	2.57325e-11	2.15	9.0019e-12
	2.155	6.36623e-12	2.155	2.92063e-11	2.155	9.91583e-12
	2.16	8.19252e-12	2.16	2.75087e-11	2.16	1.02607e-11
	2.165	1.12133e-11	2.165	3.24464e-11	2.165	1.03847e-11
	2.17	1.12228e-11	2.17	1.73926e-11	2.17	9.0313e-12
	2.175	5.92993e-12	2.175	2.91324e-11	2.175	7.8225e-12
	2.18	9.29401e-12	2.18	2.25544e-11	2.18	9.2888e-12
	2.185	1.08485e-11	2.185	3.36552e-11	2.185	8.78097e-12
	2.19	1.01046e-11	2.19	2.67124e-11	2.19	8.0633e-12
	2.195	9.43706e-12	2.195	2.75254e-11	2.195	9.6806e-12
	2.2	8.0447e-12	2.2	2.7957e-11	2.2	1.02369e-11
	2.205	8.83863e-12	2.205	2.50125e-11	2.205	1.07137e-11
	2.21	8.32842e-12	2.21	3.05963e-11	2.21	6.5557e-12
	2.215	8.95546e-12	2.215	2.35248e-11	2.215	9.17357e-12
	2.22	1.22647e-11	2.22	2.76208e-11	2.22	8.36373e-12
	2.225	7.11725e-12	2.225	3.27468e-11	2.225	1.0732e-11
	2.23	8.71227e-12	2.23	2.32315e-11	2.23	9.93093e-12
	2.235	8.99599e-12	2.235	3.23844e-11	2.235	9.0472e-12
	2.24	8.04708e-12	2.24	2.1255e-11	2.24	8.03153e-12
	2.245	1.11632e-11	2.245	2.93922e-11	2.245	8.10227e-12
	2.25	6.7024e-12	2.25	2.48671e-11	2.25	1.04078e-11
	2.255	8.68366e-12	2.255	3.48663e-11	2.255	8.84533e-12
	2.26	8.3165e-12	2.26	2.40993e-11	2.26	8.82547e-12
	2.265	1.20334e-11	2.265	2.41637e-11	2.265	9.4215e-12
	2.27	9.69217e-12	2.27	2.47145e-11	2.27	7.39893e-12
	2.275	8.11861e-12	2.275	2.32625e-11	2.275	9.23157e-12
	2.28	8.91254e-12	2.28	2.63953e-11	2.28	7.54913e-12
	2.285	1.06292e-11	2.285	2.78473e-11	2.285	9.73303e-12
	2.29	7.85396e-12	2.29	3.39651e-11	2.29	7.47523e-12
	2.295	7.11725e-12	2.295	2.80905e-11	2.295	1.1975e-11
	2.3	1.23029e-11	2.3	2.72417e-11	2.3	7.99417e-12
	2.305	8.73611e-12	2.305	3.12281e-11	2.305	9.47397e-12
	2.31	8.84579e-12	2.31	2.62427e-11	2.31	7.9886e-12
	2.315	9.85668e-12	2.315	3.0365e-11	2.315	8.2747e-12
	2.32	7.66085e-12	2.32	2.57277e-11	2.32	9.35873e-12
	2.325	9.51336e-12	2.325	2.87294e-11	2.325	9.77197e-12
	2.33	1.21622e-11	2.33	2.90823e-11	2.33	9.6178e-12
	2.335	8.24259e-12	2.335	2.50053e-11	2.335	9.0631e-12
	2.34	7.27222e-12	2.34	2.53034e-11	2.34	8.51313e-12
	2.345	7.42481e-12	2.345	3.05772e-11	2.345	9.9341e-12
	2.35	8.15199e-12	2.35	3.07083e-11	2.35	6.62487e-12
	2.355	6.43299e-12	2.355	2.95186e-11	2.355	8.66493e-12
	2.36	1.12276e-11	2.36	3.01504e-11	2.36	9.0432e-12
	2.365	9.40369e-12	2.365	2.76661e-11	2.365	9.8459e-12
	2.37	1.00903e-11	2.37	2.19131e-11	2.37	1.01471e-11
	2.375	1.09916e-11	2.375	2.48742e-11	2.375	8.47897e-12
	2.38	9.19149e-12	2.38	3.19576e-11	2.38	7.68183e-12
	2.385	9.8686e-12	2.385	2.88296e-11	2.385	9.6011e-12
	2.39	1.30014e-11	2.39	2.67267e-11	2.39	1.218e-11
	2.395	9.17004e-12	2.395	2.20346e-11	2.395	1.0225e-11
	2.4	8.7838e-12	2.4	3.02076e-11	2.4	9.7227e-12
	2.405	8.61452e-12	2.405	2.50959e-11	2.405	9.8006e-12
	2.41	9.19388e-12	2.41	2.6772e-11	2.41	7.90677e-12
	2.415	1.13396e-11	2.415	1.99032e-11	2.415	8.231e-12
	2.42	7.47965e-12	2.42	3.88646e-11	2.42	9.737e-12
	2.425	1.10774e-11	2.425	2.3582e-11	2.425	9.31977e-12
	2.43	1.04956e-11	2.43	3.23391e-11	2.43	9.46123e-12
	2.435	8.059e-12	2.435	2.14577e-11	2.435	1.06724e-11
	2.44	9.43945e-12	2.44	2.53773e-11	2.44	1.03021e-11
	2.445	9.6421e-12	2.445	2.62761e-11	2.445	8.866e-12
	2.45	9.60157e-12	2.45	2.41613e-11	2.45	8.91763e-12
	2.455	1.13134e-11	2.455	3.20959e-11	2.455	7.08977e-12
	2.46	1.06005e-11	2.46	2.60329e-11	2.46	1.13805e-11
	2.465	1.18236e-11	2.465	2.66385e-11	2.465	8.94707e-12
	2.47	7.94695e-12	2.47	2.79737e-11	2.47	9.6202e-12
	2.475	9.8686e-12	2.475	2.51222e-11	2.475	6.76313e-12
	2.48	9.387e-12	2.48	3.02958e-11	2.48	9.26573e-12
	2.485	9.4323e-12	2.485	2.19011e-11	2.485	8.57037e-12
	2.49	1.10774e-11	2.49	3.34525e-11	2.49	9.2705e-12
	2.495	1.50113e-11	2.495	2.50912e-11	2.495	9.02333e-12
	2.5	1.15423e-11	2.5	2.94805e-11	2.5	9.0885e-12
	2.505	9.778e-12	2.505	1.60027e-11	2.505	8.413e-12
	2.51	1.24316e-11	2.51	2.93398e-11	2.51	9.3905e-12
	2.515	5.4817e-12	2.515	3.0663e-11	2.515	7.49667e-12
	2.52	9.53243e-12	2.52	3.2959e-11	2.52	1.12923e-11
	2.525	1.0467e-11	2.525	2.35438e-11	2.525	8.09907e-12
	2.53	9.37269e-12	2.53	2.57111e-11	2.53	1.07646e-11
	2.535	1.05028e-11	2.535	2.74324e-11	2.535	9.2737e-12
	2.54	7.27699e-12	2.54	2.69985e-11	2.54	1.03084e-11
	2.545	8.96261e-12	2.545	3.04842e-11	2.545	5.81583e-12
	2.55	1.31516e-11	2.55	2.70987e-11	2.55	8.95023e-12
	2.555	1.0653e-11	2.555	2.3315e-11	2.555	7.6596e-12
	2.56	1.04289e-11	2.56	3.17645e-11	2.56	1.04626e-11
	2.565	1.01332e-11	2.565	2.99287e-11	2.565	8.5346e-12
	2.57	9.12474e-12	2.57	2.48027e-11	2.57	9.25383e-12
	2.575	1.07293e-11	2.575	2.86603e-11	2.575	9.83e-12
	2.58	8.99599e-12	2.58	2.16722e-11	2.58	9.91743e-12
	2.585	1.0386e-11	2.585	3.04627e-11	2.585	9.05433e-12
	2.59	8.86248e-12	2.59	2.81739e-11	2.59	9.3921e-12
	2.595	7.94456e-12	2.595	2.42686e-11	2.595	8.64903e-12
	2.6	7.0052e-12	2.6	1.79172e-11	2.6	9.59397e-12
	2.605	8.12099e-12	2.605	2.34652e-11	2.605	8.75233e-12
	2.61	1.30944e-11	2.61	3.03149e-11	2.61	1.00152e-11
	2.615	6.44968e-12	2.615	2.91443e-11	2.615	9.17117e-12
	2.62	9.39892e-12	2.62	2.8832e-11	2.62	7.7343e-12
	2.625	9.87337e-12	2.625	2.70748e-11	2.625	9.4382e-12
	2.63	8.99599e-12	2.63	2.63476e-11	2.63	1.04213e-11
	2.635	1.20072e-11	2.635	1.88589e-11	2.635	7.97033e-12
	2.64	8.81956e-12	2.64	2.55656e-11	2.64	7.2964e-12
	2.645	1.1075e-11	2.645	2.24471e-11	2.645	7.4156e-12
	2.65	1.04098e-11	2.65	2.83074e-11	2.65	9.06943e-12
	2.655	7.36044e-12	2.655	3.43752e-11	2.655	9.2729e-12
	2.66	9.809e-12	2.66	2.38204e-11	2.66	1.08202e-11
	2.665	9.5229e-12	2.665	3.08967e-11	2.665	8.91367e-12
	2.67	7.75383e-12	2.67	1.74546e-11	2.67	8.6371e-12
	2.675	9.12235e-12	2.675	2.44355e-11	2.675	8.53617e-12
	2.68	7.36044e-12	2.68	1.86563e-11	2.68	8.84293e-12
	2.685	9.89483e-12	2.685	3.65138e-11	2.685	1.02798e-11
	2.69	9.9139e-12	2.69	2.63453e-11	2.69	8.02993e-12
	2.695	8.18775e-12	2.695	2.50745e-11	2.695	1.09831e-11
	2.7	9.52528e-12	2.7	2.78735e-11	2.7	8.40267e-12
	2.705	7.7133e-12	2.705	2.12169e-11	2.705	1.16062e-11
	2.71	7.12679e-12	2.71	2.79379e-11	2.71	6.17107e-12
	2.715	9.57773e-12	2.715	2.81286e-11	2.715	8.77143e-12
	2.72	7.31037e-12	2.72	2.51722e-11	2.72	8.20877e-12
	2.725	9.98066e-12	2.725	2.87127e-11	2.725	1.20584e-11
	2.73	6.84069e-12	2.73	2.40827e-11	2.73	1.03021e-11
	2.735	1.40624e-11	2.735	2.93541e-11	2.735	8.92957e-12
	2.74	7.01712e-12	2.74	2.29907e-11	2.74	8.7134e-12
	2.745	9.9449e-12	2.745	2.58875e-11	2.745	7.8996e-12
	2.75	8.16629e-12	2.75	2.44188e-11	2.75	9.62337e-12
	2.755	9.00791e-12	2.755	3.58868e-11	2.755	1.01487e-11
	2.76	1.35641e-11	2.76	2.74873e-11	2.76	8.66413e-12
	2.765	9.73747e-12	2.765	2.7957e-11	2.765	1.08719e-11
	2.77	7.32229e-12	2.77	2.1193e-11	2.77	7.39097e-12
	2.775	9.72555e-12	2.775	2.56824e-11	2.775	1.08536e-11
	2.78	8.37849e-12	2.78	2.86818e-11	2.78	7.2376e-12
	2.785	1.02644e-11	2.785	2.92039e-11	2.785	1.01384e-11
	2.79	1.05123e-11	2.79	2.69318e-11	2.79	7.58967e-12
	2.795	7.8635e-12	2.795	2.59376e-11	2.795	1.15315e-11
	2.8	1.07508e-11	2.8	2.70438e-11	2.8	7.67947e-12
	2.805	8.49531e-12	2.805	3.03841e-11	2.805	9.73147e-12
	2.81	9.4323e-12	2.81	1.96767e-11	2.81	7.83363e-12
	2.815	9.15573e-12	2.815	2.62523e-11	2.815	9.09567e-12
	2.82	9.53958e-12	2.82	2.69079e-11	2.82	9.5749e-12
	2.825	1.07913e-11	2.825	2.69485e-11	2.825	8.2596e-12
	2.83	1.09224e-11	2.83	3.42011e-11	2.83	9.44533e-12
	2.835	8.27358e-12	2.835	2.65503e-11	2.835	8.57513e-12
	2.84	1.04337e-11	2.84	2.32816e-11	2.84	9.0917e-12
	2.845	8.50723e-12	2.845	2.74539e-11	2.845	8.85803e-12
	2.85	8.14484e-12	2.85	3.06225e-11	2.85	8.24927e-12
	2.855	9.47998e-12	2.855	2.76875e-11	2.855	9.377e-12
	2.86	1.07794e-11	2.86	2.6443e-11	2.86	8.70703e-12
	2.865	1.14589e-11	2.865	2.93183e-11	2.865	1.01368e-11
	2.87	5.64382e-12	2.87	2.39587e-11	2.87	9.5598e-12
	2.875	1.17497e-11	2.875	2.49052e-11	2.875	8.98997e-12
	2.88	1.14469e-11	2.88	3.09873e-11	2.88	8.13247e-12
	2.885	9.03652e-12	2.885	2.4426e-11	2.885	1.03625e-11
	2.89	9.14858e-12	2.89	2.99215e-11	2.89	1.15482e-11
	2.895	7.93026e-12	2.895	2.23398e-11	2.895	9.9643e-12
	2.9	1.12347e-11	2.9	3.21269e-11	2.9	8.83103e-12
	2.905	9.48713e-12	2.905	2.40827e-11	2.905	9.3921e-12
	2.91	1.17187e-11	2.91	2.98572e-11	2.91	6.57637e-12
	2.915	1.04408e-11	2.915	2.26736e-11	2.915	7.90913e-12
	2.92	9.77562e-12	2.92	3.87168e-11	2.92	9.55263e-12
	2.925	9.38223e-12	2.925	2.70438e-11	2.925	9.57647e-12
	2.93	8.52392e-12	2.93	3.51047e-11	2.93	7.6135e-12
	2.935	8.61929e-12	2.935	1.8034e-11	2.935	1.05755e-11
	2.94	9.48952e-12	2.94	2.57254e-11	2.94	9.9484e-12
	2.945	1.0014e-11	2.945	3.03769e-11	2.945	7.66993e-12
	2.95	1.09272e-11	2.95	2.58446e-11	2.95	9.5749e-12
	2.955	7.51779e-12	2.955	2.50006e-11	2.955	7.95127e-12
	2.96	9.14143e-12	2.96	2.68054e-11	2.96	1.22404e-11
	2.965	8.81718e-12	2.965	2.6505e-11	2.965	9.85463e-12
	2.97	1.08509e-11	2.97	2.71034e-11	2.97	1.02377e-11
	2.975	1.05409e-11	2.975	2.35486e-11	2.975	6.1949e-12
	2.98	1.04885e-11	2.98	2.5816e-11	2.98	8.70703e-12
	2.985	1.01118e-11	2.985	2.51484e-11	2.985	1.03839e-11
	2.99	8.36418e-12	2.99	3.55339e-11	2.99	9.3945e-12
	2.995	1.05862e-11	2.995	2.58374e-11	2.995	8.86123e-12
	3	7.02904e-12	3	2.8255e-11	3	8.866e-12
	3.005	9.55151e-12	3.005	1.99389e-11	3.005	8.79447e-12
	3.01	1.07889e-11	3.01	3.08251e-11	3.01	8.2636e-12
	3.015	1.15566e-11	3.015	2.89178e-11	3.015	7.90517e-12
	3.02	1.16949e-11	3.02	3.41654e-11	3.02	1.06168e-11
	3.025	5.88463e-12	3.025	2.94065e-11	3.025	8.20953e-12
	3.03	8.86486e-12	3.03	2.52628e-11	3.03	1.08703e-11
	3.035	7.7276e-12	3.035	2.60901e-11	3.035	7.11043e-12
	3.04	9.28686e-12	3.04	2.70796e-11	3.04	9.94363e-12
	3.045	8.52154e-12	3.045	2.78687e-11	3.045	5.95013e-12
	3.05	9.36554e-12	3.05	2.74062e-11	3.05	1.10491e-11
	3.055	1.35283e-11	3.055	2.29168e-11	3.055	8.72373e-12
	3.06	6.95751e-12	3.06	3.1743e-11	3.06	1.0825e-11
	3.065	9.387e-12	3.065	2.75183e-11	3.065	9.38973e-12
	3.07	9.70409e-12	3.07	2.43378e-11	3.07	8.0935e-12
	3.075	7.90165e-12	3.075	2.88606e-11	3.075	7.78913e-12
	3.08	1.17879e-11	3.08	2.24447e-11	3.08	9.44533e-12
	3.085	8.45955e-12	3.085	2.81811e-11	3.085	9.54787e-12
	3.09	7.35329e-12	3.09	3.16715e-11	3.09	9.02733e-12
	3.095	1.10702e-11	3.095	2.72441e-11	3.095	8.88667e-12
	3.1	1.18427e-11	3.1	1.78885e-11	3.1	9.59793e-12
	3.105	9.21772e-12	3.105	2.66504e-11	3.105	9.2888e-12
	3.11	5.9037e-12	3.11	2.91395e-11	3.11	1.03108e-11
	3.115	9.89244e-12	3.115	2.54989e-11	3.115	8.7889e-12
	3.12	1.0715e-11	3.12	2.94185e-11	3.12	8.82707e-12
	3.125	7.48203e-12	3.125	2.89464e-11	3.125	9.62417e-12
	3.13	1.16162e-11	3.13	2.45714e-11	3.13	1.04078e-11
	3.135	7.79436e-12	3.135	2.43306e-11	3.135	8.56877e-12
	3.14	6.59273e-12	3.14	2.78687e-11	3.14	6.6487e-12
	3.145	8.92923e-12	3.145	2.78687e-11	3.145	7.45533e-12
	3.15	9.83761e-12	3.15	2.40493e-11	3.15	8.6252e-12
	3.155	1.14636e-11	3.155	3.16572e-11	3.155	9.35793e-12
	3.16	1.03693e-11	3.16	2.46716e-11	3.16	9.8769e-12
	3.165	8.38564e-12	3.165	3.54671e-11	3.165	9.89437e-12
	3.17	8.31411e-12	3.17	1.55163e-11	3.17	8.8628e-12
	3.175	1.02191e-11	3.175	2.69771e-11	3.175	8.6562e-12
	3.18	8.3165e-12	3.18	2.17032e-11	3.18	9.7704e-12
	3.185	7.45104e-12	3.185	3.65233e-11	3.185	1.00493e-11
	3.19	7.78482e-12	3.19	2.87795e-11	3.19	7.55627e-12
	3.195	1.09534e-11	3.195	2.76327e-11	3.195	9.48747e-12
	3.2	7.98033e-12	3.2	3.06892e-11	3.2	9.3174e-12
	3.205	8.98407e-12	3.205	2.74897e-11	3.205	1.11651e-11
	3.21	9.92821e-12	3.21	2.77424e-11	3.21	6.38007e-12
	3.215	1.08485e-11	3.215	2.5034e-11	3.215	9.0154e-12
	3.22	9.05321e-12	3.22	2.5115e-11	3.22	8.4877e-12
	3.225	9.69456e-12	3.225	3.17836e-11	3.225	1.2029e-11
	3.23	9.16765e-12	3.23	2.15673e-11	3.23	9.02257e-12
	3.235	9.27017e-12	3.235	3.31998e-11	3.235	8.76743e-12
	3.24	8.13053e-12	3.24	2.09689e-11	3.24	8.90573e-12
	3.245	6.48783e-12	3.245	2.94709e-11	3.245	8.36133e-12
	3.25	7.59886e-12	3.25	2.54893e-11	3.25	9.41673e-12
	3.255	8.63359e-12	3.255	3.55482e-11	3.255	9.78947e-12
	3.26	6.42584e-12	3.26	2.30956e-11	3.26	9.59873e-12
	3.265	5.98e-12	3.265	2.7566e-11	3.265	1.08902e-11
	3.27	8.81002e-12	3.27	2.22588e-11	3.27	7.5213e-12
	3.275	8.77903e-12	3.275	2.48075e-11	3.275	1.04149e-11
	3.28	9.48713e-12	3.28	2.84433e-11	3.28	7.34647e-12
	3.285	8.35703e-12	3.285	3.01671e-11	3.285	9.75847e-12
	3.29	8.90062e-12	3.29	2.85244e-11	3.29	8.1698e-12
	3.295	1.14159e-11	3.295	2.42209e-11	3.295	1.23413e-11
	3.3	8.00178e-12	3.3	2.64788e-11	3.3	8.564e-12
	3.305	8.1949e-12	3.305	2.67744e-11	3.305	1.03116e-11
	3.31	8.69081e-12	3.31	2.05183e-11	3.31	6.5255e-12
	3.315	9.13666e-12	3.315	2.62928e-11	3.315	8.0808e-12
	3.32	9.72078e-12	3.32	2.98882e-11	3.32	9.93967e-12
	3.325	7.75621e-12	3.325	2.73156e-11	3.325	9.39927e-12
	3.33	9.7637e-12	3.33	3.3679e-11	3.33	1.06899e-11
	3.335	1.05839e-11	3.335	2.35939e-11	3.335	8.6856e-12
	3.34	1.18332e-11	3.34	2.56371e-11	3.34	9.075e-12
	3.345	1.05314e-11	3.345	3.34048e-11	3.345	9.14337e-12
	3.35	7.82297e-12	3.35	3.35431e-11	3.35	7.49667e-12
	3.355	7.19593e-12	3.355	3.04723e-11	3.355	9.5868e-12
	3.36	8.49054e-12	3.36	2.52962e-11	3.36	9.29513e-12
	3.365	7.21977e-12	3.365	2.59137e-11	3.365	9.0472e-12
	3.37	9.59204e-12	3.37	2.32744e-11	3.37	9.45647e-12
	3.375	1.15757e-11	3.375	2.5444e-11	3.375	8.5028e-12
	3.38	9.97112e-12	3.38	2.64359e-11	3.38	7.30437e-12
	3.385	9.60396e-12	3.385	2.71893e-11	3.385	9.92457e-12
	3.39	8.92685e-12	3.39	2.8317e-11	3.39	1.02933e-11
	3.395	1.16162e-11	3.395	2.07329e-11	3.395	1.11119e-11
	3.4	9.78039e-12	3.4	2.93183e-11	3.4	8.6101e-12
	3.405	9.00314e-12	3.405	2.31171e-11	3.405	9.79107e-12
	3.41	8.85294e-12	3.41	3.02315e-11	3.41	8.35737e-12
	3.415	8.64313e-12	3.415	2.01917e-11	3.415	8.26677e-12
	3.42	1.0839e-11	3.42	3.95083e-11	3.42	9.8141e-12
	3.425	7.04334e-12	3.425	2.57015e-11	3.425	8.33353e-12
	3.43	6.95513e-12	3.43	3.44729e-11	3.43	8.65777e-12
	3.435	8.56445e-12	3.435	2.16842e-11	3.435	8.022e-12
	3.44	1.07531e-11	3.44	2.80333e-11	3.44	1.08981e-11
	3.445	1.07436e-11	3.445	3.04031e-11	3.445	9.25383e-12
	3.45	5.74396e-12	3.45	2.64668e-11	3.45	8.64663e-12
	3.455	1.13492e-11	3.455	2.96664e-11	3.455	7.23363e-12
	3.46	8.4524e-12	3.46	2.67243e-11	3.46	1.25074e-11
	3.465	1.24459e-11	3.465	2.83694e-11	3.465	9.00823e-12
	3.47	9.7327e-12	3.47	2.8336e-11	3.47	9.43103e-12
	3.475	1.22647e-11	3.475	2.20489e-11	3.475	6.7997e-12
	3.48	8.03278e-12	3.48	3.515e-11	3.48	9.11317e-12
	3.485	9.08182e-12	3.485	2.16818e-11	3.485	9.09567e-12
	3.49	7.72522e-12	3.49	3.06273e-11	3.49	9.4978e-12
	3.495	1.25007e-11	3.495	2.53463e-11	3.495	9.72827e-12
	3.5	7.17209e-12	3.5	3.15261e-11	3.5	1.01002e-11
	3.505	1.08628e-11	3.505	1.69468e-11	3.505	8.25723e-12
	3.51	9.22249e-12	3.51	3.31426e-11	3.51	8.7293e-12
	3.515	7.48442e-12	3.515	3.07536e-11	3.515	7.86463e-12
	3.52	8.53107e-12	3.52	3.0899e-11	3.52	1.08226e-11
	3.525	9.83999e-12	3.525	2.53463e-11	3.525	7.21057e-12
	3.53	8.06377e-12	3.53	2.68173e-11	3.53	1.11906e-11
	3.535	7.11725e-12	3.535	2.21419e-11	3.535	7.96793e-12
	3.54	1.0169e-11	3.54	2.43807e-11	3.54	9.8459e-12
	3.545	7.20785e-12	3.545	2.99788e-11	3.545	5.75463e-12
	3.55	1.0138e-11	3.55	2.80857e-11	3.55	1.01701e-11
	3.555	8.30219e-12	3.555	2.74277e-11	3.555	6.89267e-12
	3.56	1.13873e-11	3.56	2.95734e-11	3.56	1.13018e-11
	3.565	6.77154e-12	3.565	2.85244e-11	3.565	8.29697e-12
	3.57	1.01857e-11	3.57	2.66361e-11	3.57	8.9415e-12
	3.575	8.61214e-12	3.575	2.83337e-11	3.575	8.5807e-12
	3.58	8.18537e-12	3.58	2.30742e-11	3.58	8.8358e-12
	3.585	1.2968e-11	3.585	2.82502e-11	3.585	1.07121e-11
	3.59	4.63055e-12	3.59	3.1414e-11	3.59	8.80957e-12
	3.595	8.01847e-12	3.595	2.95496e-11	3.595	8.03947e-12
	3.6	9.06752e-12	3.6	1.73116e-11	3.6	1.16356e-11
	3.605	7.08387e-12	3.605	2.40922e-11	3.605	9.86893e-12
	3.61	1.40838e-11	3.61	3.17335e-11	3.61	1.02003e-11
	3.615	9.19149e-12	3.615	2.80237e-11	3.615	8.11497e-12
	3.62	1.03574e-11	3.62	2.9521e-11	3.62	8.4273e-12
	3.625	1.07412e-11	3.625	3.07131e-11	3.625	9.47793e-12
	3.63	8.3618e-12	3.63	2.59209e-11	3.63	1.0039e-11
	3.635	1.21431e-11	3.635	2.44856e-11	3.635	8.73407e-12
	3.64	8.29981e-12	3.64	2.98715e-11	3.64	7.6914e-12
	3.645	9.19865e-12	3.645	2.78783e-11	3.645	8.28347e-12
	3.65	8.08523e-12	3.65	2.27952e-11	3.65	9.74657e-12
	3.655	1.14708e-11	3.655	3.39317e-11	3.655	9.68457e-12
	3.66	1.05743e-11	3.66	2.58517e-11	3.66	9.9651e-12
	3.665	8.64075e-12	3.665	3.17144e-11	3.665	1.0132e-11
	3.67	1.02334e-11	3.67	1.41525e-11	3.67	8.1388e-12
	3.675	8.88632e-12	3.675	3.02577e-11	3.675	8.23817e-12
	3.68	8.6169e-12	3.68	2.31266e-11	3.68	9.5296e-12
	3.685	9.34885e-12	3.685	3.42154e-11	3.685	8.26917e-12
	3.69	9.66356e-12	3.69	2.63667e-11	3.69	9.14413e-12
	3.695	7.34137e-12	3.695	2.73347e-11	3.695	1.05111e-11
	3.7	6.93367e-12	3.7	2.69151e-11	3.7	7.99577e-12
	3.705	6.34001e-12	3.705	2.60663e-11	3.705	1.19432e-11
	3.71	9.08182e-12	3.71	2.88463e-11	3.71	6.07093e-12
	3.715	9.89006e-12	3.715	2.59113e-11	3.715	9.1378e-12
	3.72	1.33638e-11	3.72	2.56252e-11	3.72	9.14337e-12
	3.725	1.29609e-11	3.725	3.23558e-11	3.725	1.15776e-11
	3.73	8.69081e-12	3.73	2.599e-11	3.73	1.02909e-11
	3.735	8.81479e-12	3.735	3.19123e-11	3.735	8.1285e-12
	3.74	1.35784e-11	3.74	2.38132e-11	3.74	8.7015e-12
	3.745	1.13706e-11	3.745	2.80905e-11	3.745	8.2032e-12
	3.75	1.21527e-11	3.75	2.36225e-11	3.75	9.2268e-12
	3.755	1.02835e-11	3.755	3.77417e-11	3.755	9.7672e-12
	3.76	1.22671e-11	3.76	2.26045e-11	3.76	9.0623e-12
	3.765	6.87883e-12	3.765	2.40207e-11	3.765	9.3174e-12
	3.77	1.14994e-11	3.77	2.44355e-11	3.77	6.69717e-12
	3.775	7.50826e-12	3.775	2.85435e-11	3.775	1.02472e-11
	3.78	9.32262e-12	3.78	3.05581e-11	3.78	7.34487e-12
	3.785	8.38802e-12	3.785	2.82502e-11	3.785	9.26337e-12
	3.79	9.58727e-12	3.79	2.85888e-11	3.79	8.23497e-12
	3.795	1.08557e-11	3.795	2.59328e-11	3.795	1.20306e-11
	3.8	1.10774e-11	3.8	2.6176e-11	3.8	8.08797e-12
	3.805	1.4184e-11	3.805	3.17049e-11	3.805	9.91027e-12
	3.81	6.98851e-12	3.81	2.44117e-11	3.81	7.1017e-12
	3.815	9.14381e-12	3.815	2.47931e-11	3.815	9.62417e-12
	3.82	8.14722e-12	3.82	2.93684e-11	3.82	9.20297e-12
	3.825	9.4323e-12	3.825	2.65455e-11	3.825	8.9407e-12
	3.83	7.668e-12	3.83	3.28135e-11	3.83	9.48033e-12
	3.835	8.64313e-12	3.835	2.5382e-11	3.835	8.7881e-12
	3.84	1.13921e-11	3.84	2.42949e-11	3.84	8.75633e-12
	3.845	8.30458e-12	3.845	2.78854e-11	3.845	9.12507e-12
	3.85	1.00808e-11	3.85	3.48926e-11	3.85	7.40847e-12
	3.855	1.02358e-11	3.855	2.96116e-11	3.855	9.35157e-12
	3.86	8.29027e-12	3.86	2.84743e-11	3.86	8.55603e-12
	3.865	1.08533e-11	3.865	2.92492e-11	3.865	8.2302e-12
	3.87	6.99804e-12	3.87	2.47765e-11	3.87	1.04427e-11
	3.875	9.54912e-12	3.875	2.60735e-11	3.875	8.2175e-12
	3.88	1.04885e-11	3.88	2.70891e-11	3.88	8.07363e-12
	3.885	8.13768e-12	3.885	2.64239e-11	3.885	9.9333e-12
	3.89	9.83046e-12	3.89	3.00527e-11	3.89	1.11111e-11
	3.895	1.08938e-11	3.895	3.23105e-11	3.895	1.03275e-11
	3.9	1.18975e-11	3.9	2.86388e-11	3.9	8.94783e-12
	3.905	6.97897e-12	3.905	2.57444e-11	3.905	8.97487e-12
	3.91	9.06752e-12	3.91	2.59328e-11	3.91	8.96293e-12
	3.915	1.12872e-11	3.915	2.14767e-11	3.915	7.58013e-12
	3.92	7.54164e-12	3.92	3.7291e-11	3.92	1.02218e-11
	3.925	9.4323e-12	3.925	2.93565e-11	3.925	9.53517e-12
	3.93	8.74565e-12	3.93	3.18456e-11	3.93	9.14653e-12
	3.935	9.72078e-12	3.935	2.09904e-11	3.935	7.42277e-12
	3.94	1.04122e-11	3.94	2.15983e-11	3.94	1.07074e-11
	3.945	7.86589e-12	3.945	2.7895e-11	3.945	7.4013e-12
	3.95	6.81446e-12	3.95	3.09372e-11	3.95	9.0305e-12
	3.955	1.07651e-11	3.955	2.92635e-11	3.955	6.7393e-12
	3.96	7.23646e-12	3.96	2.52032e-11	3.96	1.11922e-11
	3.965	1.27225e-11	3.965	2.70844e-11	3.965	1.01201e-11
	3.97	9.01983e-12	3.97	2.76804e-11	3.97	9.621e-12
	3.975	9.41799e-12	3.975	2.40898e-11	3.975	6.88473e-12
	3.98	1.30968e-11	3.98	3.38125e-11	3.98	8.04503e-12
	3.985	7.17686e-12	3.985	2.22445e-11	3.985	9.8006e-12
	3.99	1.07245e-11	3.99	2.85983e-11	3.99	9.52243e-12
	3.995	9.2058e-12	3.995	2.61378e-11	3.995	1.02218e-11
	4	1.04551e-11	4	2.96044e-11	4	9.61543e-12
	4.005	9.73986e-12	4.005	2.33006e-11	4.005	9.03923e-12
	4.01	6.61657e-12	4.01	3.25513e-11	4.01	8.81117e-12
	4.015	7.78006e-12	4.015	3.00217e-11	4.015	8.66173e-12
	4.02	9.27971e-12	4.02	3.22676e-11	4.02	9.9977e-12
	4.025	1.05052e-11	4.025	2.79713e-11	4.025	9.15527e-12
	4.03	8.42379e-12	4.03	2.68412e-11	4.03	1.00478e-11
	4.035	8.97215e-12	4.035	2.56491e-11	4.035	7.89403e-12
	4.04	1.03311e-11	4.04	2.55013e-11	4.04	1.05429e-11
	4.045	9.37508e-12	4.045	2.71273e-11	4.045	5.5806e-12
	4.05	1.03049e-11	4.05	2.82598e-11	4.05	1.01678e-11
	4.055	7.97079e-12	4.055	2.86055e-11	4.055	7.05877e-12
	4.06	1.09296e-11	4.06	2.96235e-11	4.06	1.18645e-11
	4.065	1.33662e-11	4.065	2.73395e-11	4.065	9.226e-12
	4.07	8.20682e-12	4.07	2.66886e-11	4.07	9.91263e-12
	4.075	1.02954e-11	4.075	3.00026e-11	4.075	8.92797e-12
	4.08	1.27129e-11	4.08	2.22445e-11	4.08	7.325e-12
	4.085	1.0057e-11	4.085	2.95019e-11	4.085	9.73463e-12
	4.09	1.10059e-11	4.09	2.86102e-11	4.09	9.24507e-12
	4.095	7.33183e-12	4.095	2.6412e-11	4.095	9.33647e-12
	4.1	9.72555e-12	4.1	2.00725e-11	4.1	1.01654e-11
	4.105	1.18284e-11	4.105	2.77686e-11	4.105	8.5052e-12
	4.11	8.53584e-12	4.11	2.94399e-11	4.11	9.45567e-12
	4.115	1.24149e-11	4.115	2.49338e-11	4.115	8.053e-12
	4.12	6.90268e-12	4.12	2.92444e-11	4.12	8.16823e-12
	4.125	1.27654e-11	4.125	2.71344e-11	4.125	1.0097e-11
	4.13	7.49634e-12	4.13	2.82335e-11	4.13	1.08393e-11
	4.135	1.05195e-11	4.135	2.71225e-11	4.135	8.44557e-12
	4.14	1.07078e-11	4.14	2.66933e-11	4.14	8.65697e-12
	4.145	1.01809e-11	4.145	3.0899e-11	4.145	8.0506e-12
	4.15	7.48918e-12	4.15	2.53129e-11	4.15	9.3333e-12
	4.155	8.71704e-12	4.155	3.20697e-11	4.155	9.82363e-12
	4.16	9.57058e-12	4.16	2.60258e-11	4.16	9.9508e-12
	4.165	8.51677e-12	4.165	3.19028e-11	4.165	1.03164e-11
	4.17	6.99804e-12	4.17	1.78075e-11	4.17	8.2604e-12
	4.175	9.97589e-12	4.175	3.05152e-11	4.175	7.58647e-12
	4.18	8.74088e-12	4.18	2.01273e-11	4.18	9.91743e-12
	4.185	8.98407e-12	4.185	3.44491e-11	4.185	7.54913e-12
	4.19	1.29251e-11	4.19	2.77328e-11	4.19	8.0355e-12
	4.195	9.06275e-12	4.195	2.52581e-11	4.195	9.1187e-12
	4.2	1.24888e-11	4.2	2.47431e-11	4.2	9.3643e-12
	4.205	7.90165e-12	4.205	2.47121e-11	4.205	1.07725e-11
	4.21	6.29948e-12	4.21	2.62427e-11	4.21	6.3459e-12
	4.215	9.79946e-12	4.215	2.72417e-11	4.215	8.95263e-12
	4.22	1.18117e-11	4.22	2.91157e-11	4.22	8.75393e-12
	4.225	1.15685e-11	4.225	3.25871e-11	4.225	1.17596e-11
	4.23	9.78277e-12	4.23	2.76184e-11	4.23	1.01638e-11
	4.235	1.13539e-11	4.235	3.31402e-11	4.235	9.17753e-12
	4.24	9.84714e-12	4.24	2.55013e-11	4.24	7.94093e-12
	4.245	1.10512e-11	4.245	2.76947e-11	4.245	7.80107e-12
	4.25	9.07944e-12	4.25	2.56777e-11	4.25	1.05429e-11
	4.255	1.2186e-11	4.255	3.3865e-11	4.255	9.01937e-12
	4.26	1.09939e-11	4.26	2.16961e-11	4.26	9.0289e-12
	4.265	1.13253e-11	4.265	2.51603e-11	4.265	9.83557e-12
	4.27	8.6026e-12	4.27	2.1739e-11	4.27	7.35043e-12
	4.275	6.91221e-12	4.275	2.45023e-11	4.275	1.06565e-11
	4.28	7.91357e-12	4.28	3.07941e-11	4.28	8.22463e-12
	4.285	8.44763e-12	4.285	2.71511e-11	4.285	9.6027e-12
	4.29	1.10345e-11	4.29	2.59256e-11	4.29	7.6898e-12
	4.295	7.33898e-12	4.295	2.6114e-11	4.295	1.31687e-11
	4.3	9.20818e-12	4.3	2.85768e-11	4.3	7.5849e-12
	4.305	7.7586e-12	4.305	3.03197e-11	4.305	1.06994e-11
	4.31	9.95682e-12	4.31	2.46382e-11	4.31	7.6111e-12
	4.315	1.13206e-11	4.315	2.71511e-11	4.315	9.40163e-12
	4.32	8.80287e-12	4.32	2.93517e-11	4.32	8.9995e-12
	4.325	1.14207e-11	4.325	2.54035e-11	4.325	9.03687e-12
	4.33	8.23305e-12	4.33	3.52812e-11	4.33	1.02536e-11
	4.335	1.01142e-11	4.335	2.19321e-11	4.335	8.66017e-12
	4.34	9.98066e-12	4.34	2.62189e-11	4.34	1.03871e-11
	4.345	1.22123e-11	4.345	2.59304e-11	4.345	9.2586e-12
	4.35	8.059e-12	4.35	3.9556e-11	4.35	6.34193e-12
	4.355	8.46908e-12	4.355	3.06225e-11	4.355	8.8811e-12
	4.36	7.59647e-12	4.36	2.61569e-11	4.36	9.21407e-12
	4.365	1.04885e-11	4.365	2.74324e-11	4.365	9.5757e-12
	4.37	1.11942e-11	4.37	2.56443e-11	4.37	9.8141e-12
	4.375	7.246e-12	4.375	2.37727e-11	4.375	8.64507e-12
	4.38	8.72419e-12	4.38	2.99478e-11	4.38	6.99997e-12
	4.385	9.22964e-12	4.385	2.50792e-11	4.385	9.5908e-12
	4.39	1.14422e-11	4.39	2.69103e-11	4.39	1.0554e-11
	4.395	7.04573e-12	4.395	2.84362e-11	4.395	9.96827e-12
	4.4	9.66118e-12	4.4	2.93088e-11	4.4	9.2419e-12
	4.405	7.8182e-12	4.405	2.35486e-11	4.405	9.1664e-12
	4.41	1.12538e-11	4.41	2.89583e-11	4.41	6.9968e-12
	4.415	1.05386e-11	4.415	2.07424e-11	4.415	1.01225e-11
	4.42	7.67992e-12	4.42	3.89528e-11	4.42	1.0035e-11
	4.425	8.71466e-12	4.425	2.54822e-11	4.425	9.30627e-12
	4.43	8.98884e-12	4.43	3.63159e-11	4.43	9.14653e-12
	4.435	1.00379e-11	4.435	2.29955e-11	4.435	9.17357e-12
	4.44	1.27892e-11	4.44	2.76947e-11	4.44	8.88983e-12
	4.445	9.62065e-12	4.445	2.9285e-11	4.445	9.1791e-12
	4.45	6.45206e-12	4.45	2.68531e-11	4.45	9.12667e-12
	4.455	7.17924e-12	4.455	3.07417e-11	4.455	7.054e-12
	4.46	7.54164e-12	4.46	2.59089e-11	4.46	1.15275e-11
	4.465	1.12133e-11	4.465	2.59733e-11	4.465	9.2395e-12
	4.47	1.15185e-11	4.47	2.58827e-11	4.47	9.7219e-12
	4.475	1.01714e-11	4.475	2.42615e-11	4.475	6.68763e-12
	4.48	8.71227e-12	4.48	3.30997e-11	4.48	8.83103e-12
	4.485	6.00622e-12	4.485	2.22754e-11	4.485	8.85963e-12
	4.49	8.13291e-12	4.49	3.07608e-11	4.49	1.00883e-11
	4.495	8.4977e-12	4.495	2.76399e-11	4.495	1.04872e-11
	4.5	1.0889e-11	4.5	2.66409e-11	4.5	1.00621e-11
	4.505	9.83046e-12	4.505	2.06828e-11	4.505	8.3383e-12
	4.51	9.80185e-12	4.51	2.8832e-11	4.51	8.5457e-12
	4.515	9.56343e-12	4.515	2.76804e-11	4.515	8.36453e-12
	4.52	8.40233e-12	4.52	2.73037e-11	4.52	1.08337e-11
	4.525	4.24908e-12	4.525	2.74444e-11	4.525	8.2612e-12
	4.53	5.7225e-12	4.53	2.73085e-11	4.53	9.559e-12
	4.535	7.3056e-12	4.535	2.69866e-11	4.535	6.9825e-12
	4.54	1.28774e-11	4.54	2.66361e-11	4.54	1.12979e-11
	4.545	6.69287e-12	4.545	2.82097e-11	4.545	6.4524e-12
	4.55	1.01595e-11	4.55	2.47717e-11	4.55	1.08043e-11
	4.555	1.34949e-11	4.555	2.69961e-11	4.555	6.10113e-12
	4.56	7.71568e-12	4.56	3.13902e-11	4.56	1.09537e-11
	4.565	6.72148e-12	4.565	2.91085e-11	4.565	8.93593e-12
	4.57	8.81956e-12	4.57	2.79713e-11	4.57	9.17593e-12
	4.575	1.24912e-11	4.575	2.66933e-11	4.575	8.74997e-12
	4.58	8.71942e-12	4.58	2.11954e-11	4.58	9.69093e-12
	4.585	1.21336e-11	4.585	3.15952e-11	4.585	1.03402e-11
	4.59	6.1445e-12	4.59	3.15309e-11	4.59	8.47817e-12
	4.595	1.05743e-11	4.595	2.69938e-11	4.595	8.6212e-12
	4.6	8.39041e-12	4.6	1.97053e-11	4.6	1.10396e-11
	4.605	1.0355e-11	4.605	2.41518e-11	4.605	8.08397e-12
	4.61	7.8635e-12	4.61	2.83384e-11	4.61	1.00684e-11
	4.615	4.93572e-12	4.615	2.8193e-11	4.615	9.1958e-12
	4.62	9.01745e-12	4.62	2.86746e-11	4.62	7.4045e-12
	4.625	7.84204e-12	4.625	2.81048e-11	4.625	9.94207e-12
	4.63	1.1404e-11	4.63	2.93374e-11	4.63	1.17302e-11
	4.635	8.22828e-12	4.635	2.51508e-11	4.635	8.37007e-12
	4.64	9.75416e-12	4.64	2.79903e-11	4.64	7.9012e-12
	4.645	9.19865e-12	4.645	3.71218e-11	4.645	7.5229e-12
	4.65	1.26939e-11	4.65	2.41494e-11	4.65	8.57193e-12
	4.655	7.82297e-12	4.655	3.01671e-11	4.655	1.05031e-11
	4.66	1.03025e-11	4.66	2.4395e-11	4.66	9.2411e-12
	4.665	9.81377e-12	4.665	3.28469e-11	4.665	1.00565e-11
	4.67	1.13325e-11	4.67	1.5521e-11	4.67	9.1187e-12
	4.675	9.89483e-12	4.675	2.76256e-11	4.675	8.91923e-12
	4.68	4.57571e-12	4.68	2.09451e-11	4.68	9.41753e-12
	4.685	1.02191e-11	4.685	3.32308e-11	4.685	9.48667e-12
	4.69	6.0992e-12	4.69	2.90775e-11	4.69	7.99893e-12
	4.695	1.30729e-11	4.695	2.52175e-11	4.695	9.20297e-12
	4.7	9.64687e-12	4.7	2.61045e-11	4.7	9.4525e-12
	4.705	7.68469e-12	4.705	2.47908e-11	4.705	1.13877e-11
	4.71	1.14922e-11	4.71	2.77805e-11	4.71	7.71203e-12
	4.715	9.88052e-12	4.715	2.57349e-11	4.715	8.37487e-12
	4.72	1.02119e-11	4.72	2.79522e-11	4.72	8.16027e-12
	4.725	1.33352e-11	4.725	3.20315e-11	4.725	1.21744e-11
	4.73	6.0539e-12	4.73	2.45476e-11	4.73	1.03005e-11
	4.735	1.13134e-11	4.735	3.14903e-11	4.735	8.0641e-12
	4.74	9.90675e-12	4.74	2.04134e-11	4.74	9.06387e-12
	4.745	7.67515e-12	4.745	2.43258e-11	4.745	7.71203e-12
	4.75	1.06458e-11	4.75	2.35367e-11	4.75	8.9693e-12
	4.755	1.02453e-11	4.755	3.90697e-11	4.755	8.2755e-12
	4.76	1.02572e-11	4.76	2.66767e-11	4.76	8.9876e-12
	4.765	9.39177e-12	4.765	2.26808e-11	4.765	8.96293e-12
	4.77	7.06957e-12	4.77	2.10476e-11	4.77	7.13667e-12
	4.775	1.25508e-11	4.775	2.72512e-11	4.775	1.05222e-11
	4.78	1.19023e-11	4.78	2.97666e-11	4.78	8.0506e-12
	4.785	1.01523e-11	4.785	3.16668e-11	4.785	8.95263e-12
	4.79	8.48577e-12	4.79	2.84219e-11	4.79	7.8416e-12
	4.795	8.79095e-12	4.795	2.68126e-11	4.795	1.30312e-11
	4.8	1.27225e-11	4.8	2.48766e-11	4.8	8.111e-12
	4.805	9.15811e-12	4.805	2.70009e-11	4.805	1.07328e-11
	4.81	9.49905e-12	4.81	2.64645e-11	4.81	6.72023e-12
	4.815	7.98986e-12	4.815	2.75922e-11	4.815	7.36237e-12
	4.82	8.84817e-12	4.82	2.92253e-11	4.82	9.86973e-12
	4.825	1.47776e-11	4.825	2.56515e-11	4.825	9.87767e-12
	4.83	7.11964e-12	4.83	3.29375e-11	4.83	1.12462e-11
	4.835	1.10965e-11	4.835	2.35867e-11	4.835	8.46703e-12
	4.84	1.01881e-11	4.84	2.72632e-11	4.84	8.79607e-12
	4.845	1.18999e-11	4.845	2.23947e-11	4.845	8.90253e-12
	4.85	7.02665e-12	4.85	3.61609e-11	4.85	8.95023e-12
	4.855	9.84476e-12	4.855	2.69771e-11	4.855	1.01391e-11
	4.86	7.39382e-12	4.86	2.63786e-11	4.86	9.3158e-12
	4.865	7.40574e-12	4.865	2.59399e-11	4.865	8.76743e-12
	4.87	9.61826e-12	4.87	2.55561e-11	4.87	9.0583e-12
	4.875	7.81582e-12	4.875	2.27141e-11	4.875	9.71953e-12
	4.88	7.7729e-12	4.88	2.62952e-11	4.88	8.2008e-12
	4.885	1.61962e-11	4.885	2.66433e-11	4.885	1.00684e-11
	4.89	4.75691e-12	4.89	2.81382e-11	4.89	9.5876e-12
	4.895	9.57058e-12	4.895	2.26498e-11	4.895	1.06883e-11
	4.9	1.32732e-11	4.9	3.19719e-11	4.9	9.315e-12
	4.905	8.65505e-12	4.905	2.02394e-11	4.905	6.87997e-12
	4.91	8.60975e-12	4.91	2.86865e-11	4.91	9.0933e-12
	4.915	8.64075e-12	4.915	2.44999e-11	4.915	9.14017e-12
	4.92	9.6731e-12	4.92	3.72362e-11	4.92	9.46523e-12
	4.925	9.8543e-12	4.925	2.6629e-11	4.925	9.53357e-12
	4.93	8.56445e-12	4.93	3.3102e-11	4.93	9.1084e-12
	4.935	1.50399e-11	4.935	1.81031e-11	4.935	1.15355e-11
	4.94	1.2825e-11	4.94	2.65813e-11	4.94	8.89777e-12
	4.945	8.94831e-12	4.945	2.80714e-11	4.945	8.5338e-12
	4.95	9.60873e-12	4.95	2.9583e-11	4.95	9.195e-12
	4.955	9.63257e-12	4.955	2.75254e-11	4.955	7.9298e-12
	4.96	8.61452e-12	4.96	2.56085e-11	4.96	1.12247e-11
	4.965	9.58012e-12	4.965	2.64621e-11	4.965	9.76323e-12
	4.97	1.05481e-11	4.97	2.8975e-11	4.97	8.64903e-12
	4.975	1.09749e-11	4.975	2.16651e-11	4.975	6.97773e-12
	4.98	1.2546e-11	4.98	3.07083e-11	4.98	8.49883e-12
	4.985	8.28073e-12	4.985	2.57707e-11	4.985	9.87767e-12
	4.99	9.10089e-12	4.99	2.75755e-11	4.99	1.02401e-11
	4.995	9.16527e-12	4.995	2.62737e-11	4.995	8.86997e-12
	5	1.05886e-11	5	2.92921e-11	5	8.74837e-12
	5.005	1.29871e-11	5.005	1.93954e-11	5.005	9.48033e-12
	5.01	8.79572e-12	5.01	2.98095e-11	5.01	8.88347e-12
	5.015	6.64518e-12	5.015	2.93541e-11	5.015	8.90097e-12
	5.02	9.11043e-12	5.02	3.24678e-11	5.02	1.06549e-11
	5.025	1.03216e-11	5.025	2.73561e-11	5.025	7.99973e-12
	5.03	9.68264e-12	5.03	2.77472e-11	5.03	1.07853e-11
	5.035	7.11964e-12	5.035	2.16174e-11	5.035	8.17777e-12
	5.04	1.11346e-11	5.04	3.09467e-11	5.04	1.08989e-11
	5.045	9.70409e-12	5.045	2.86126e-11	5.045	6.65347e-12
	5.05	9.63734e-12	5.05	2.98762e-11	5.05	9.32057e-12
	5.055	1.3278e-11	5.055	2.37632e-11	5.055	8.35973e-12
	5.06	6.76201e-12	5.06	2.82454e-11	5.06	1.05985e-11
	5.065	1.02191e-11	5.065	2.86198e-11	5.065	9.01857e-12
	5.07	1.2155e-11	5.07	2.7988e-11	5.07	8.82227e-12
	5.075	1.12467e-11	5.075	2.67291e-11	5.075	9.14097e-12
	5.08	1.38573e-11	5.08	2.10857e-11	5.08	8.31447e-12
	5.085	1.00736e-11	5.085	3.61538e-11	5.085	9.3786e-12
	5.09	6.07298e-12	5.09	2.77948e-11	5.09	9.77993e-12
	5.095	7.37236e-12	5.095	2.85411e-11	5.095	9.58363e-12
	5.1	1.09534e-11	5.1	2.0225e-11	5.1	9.9047e-12
	5.105	5.23851e-12	5.105	2.28715e-11	5.105	8.98283e-12
	5.11	9.85668e-12	5.11	3.09062e-11	5.11	1.15236e-11
	5.115	9.58012e-12	5.115	2.69008e-11	5.115	8.26837e-12
	5.12	1.19262e-11	5.12	2.8944e-11	5.12	8.03233e-12
	5.125	8.5573e-12	5.125	2.69747e-11	5.125	9.89517e-12
	5.13	9.62303e-12	5.13	2.66123e-11	5.13	1.15712e-11
	5.135	8.34749e-12	5.135	2.60425e-11	5.135	8.324e-12
	5.14	6.02053e-12	5.14	2.5413e-11	5.14	6.44447e-12
	5.145	1.09701e-11	5.145	2.41065e-11	5.145	8.27073e-12
	5.15	9.12235e-12	5.15	2.48981e-11	5.15	9.76007e-12
	5.155	8.91731e-12	5.155	2.90394e-11	5.155	9.54627e-12
	5.16	1.19309e-11	5.16	2.63906e-11	5.16	1.07344e-11
	5.165	1.05123e-11	5.165	3.08871e-11	5.165	9.60907e-12
	5.17	1.28488e-11	5.17	1.49941e-11	5.17	8.2294e-12
	5.175	1.02954e-11	5.175	3.19147e-11	5.175	8.1841e-12
	5.18	7.37713e-12	5.18	2.1975e-11	5.18	9.9341e-12
	5.185	9.18196e-12	5.185	3.51405e-11	5.185	1.07805e-11
	5.19	7.90403e-12	5.19	2.5785e-11	5.19	7.8567e-12
	5.195	1.36213e-11	5.195	2.4972e-11	5.195	1.03331e-11
	5.2	7.03857e-12	5.2	2.83122e-11	5.2	9.1537e-12
	5.205	1.08485e-11	5.205	2.84028e-11	5.205	1.08719e-11
	5.21	7.14586e-12	5.21	2.8975e-11	5.21	7.2805e-12
	5.215	1.12586e-11	5.215	2.89226e-11	5.215	8.5807e-12
	5.22	1.03979e-11	5.22	2.75493e-11	5.22	7.70013e-12
	5.225	9.45375e-12	5.225	2.9273e-11	5.225	1.14751e-11
	5.23	1.02143e-11	5.23	2.33102e-11	5.23	9.5558e-12
	5.235	9.42038e-12	5.235	2.96211e-11	5.235	9.0456e-12
	5.24	8.64313e-12	5.24	2.47383e-11	5.24	8.6085e-12
	5.245	1.07722e-11	5.245	2.882e-11	5.245	8.4289e-12
	5.25	9.82807e-12	5.25	2.43402e-11	5.25	9.77357e-12
	5.255	6.89075e-12	5.255	3.14498e-11	5.255	8.86917e-12
	5.26	1.69759e-11	5.26	2.58136e-11	5.26	8.23577e-12
	5.265	1.13039e-11	5.265	2.20966e-11	5.265	1.04586e-11
	5.27	9.34647e-12	5.27	2.3551e-11	5.27	8.34467e-12
	5.275	9.98066e-12	5.275	2.64812e-11	5.275	1.02671e-11
	5.28	8.70512e-12	5.28	3.00789e-11	5.28	8.52107e-12
	5.285	8.27835e-12	5.285	3.05247e-11	5.285	8.84373e-12
	5.29	1.1137e-11	5.29	2.949e-11	5.29	7.36633e-12
	5.295	1.01237e-11	5.295	2.71463e-11	5.295	1.21172e-11
	5.3	1.09057e-11	5.3	2.6052e-11	5.3	9.08773e-12
	5.305	9.64449e-12	5.305	2.6207e-11	5.305	1.05604e-11
	5.31	8.34988e-12	5.31	2.21896e-11	5.31	7.18753e-12
	5.315	9.61349e-12	5.315	2.60377e-11	5.315	9.46443e-12
	5.32	7.56786e-12	5.32	3.01981e-11	5.32	9.6496e-12
	5.325	6.57127e-12	5.325	2.33984e-11	5.325	9.37303e-12
	5.33	1.30253e-11	5.33	3.13282e-11	5.33	9.32533e-12
	5.335	1.26748e-11	5.335	2.43425e-11	5.335	8.2461e-12
	5.34	1.21789e-11	5.34	2.65431e-11	5.34	9.77753e-12
	5.345	1.14207e-11	5.345	2.8677e-11	5.345	9.2133e-12
	5.35	9.72078e-12	5.35	3.45039e-11	5.35	7.92343e-12
	5.355	1.28441e-11	5.355	3.2115e-11	5.355	1.03108e-11
	5.36	6.13974e-12	5.36	2.4085e-11	5.36	8.37883e-12
	5.365	6.92413e-12	5.365	2.70653e-11	5.365	8.8779e-12
	5.37	1.01404e-11	5.37	2.56181e-11	5.37	9.22917e-12
	5.375	8.22113e-12	5.375	2.6865e-11	5.375	9.0003e-12
	5.38	1.37334e-11	5.38	2.93922e-11	5.38	7.84873e-12
	5.385	1.02835e-11	5.385	2.62165e-11	5.385	1.01693e-11
	5.39	1.0591e-11	5.39	2.85745e-11	5.39	1.01209e-11
	5.395	9.12474e-12	5.395	2.54965e-11	5.395	1.07328e-11
	5.4	1.04408e-11	5.4	2.83098e-11	5.4	9.53357e-12
	5.405	7.80867e-12	5.405	2.33674e-11	5.405	8.70307e-12
	5.41	1.08628e-11	5.41	2.80643e-11	5.41	7.9306e-12
	5.415	9.31786e-12	5.415	2.21848e-11	5.415	9.0925e-12
	5.42	1.24078e-11	5.42	3.64327e-11	5.42	1.01725e-11
	5.425	8.25212e-12	5.425	2.52962e-11	5.425	9.39527e-12
	5.43	7.31037e-12	5.43	3.30377e-11	5.43	9.24427e-12
	5.435	1.14875e-11	5.435	1.91545e-11	5.435	9.22283e-12
	5.44	1.28298e-11	5.44	2.51722e-11	5.44	1.02774e-11
	5.445	1.32541e-11	5.445	2.29335e-11	5.445	9.63847e-12
	5.45	7.58217e-12	5.45	3.08299e-11	5.45	8.98837e-12
	5.455	7.37236e-12	5.455	2.59471e-11	5.455	6.88633e-12
	5.46	8.38087e-12	5.46	2.62785e-11	5.46	1.14934e-11
	5.465	9.24871e-12	5.465	2.5239e-11	5.465	9.21963e-12
	5.47	8.67412e-12	5.47	2.77901e-11	5.47	9.4827e-12
	5.475	9.10328e-12	5.475	2.41947e-11	5.475	8.0331e-12
	5.48	1.12538e-11	5.48	2.87771e-11	5.48	9.04083e-12
	5.485	8.62644e-12	5.485	2.41017e-11	5.485	8.9534e-12
	5.49	1.12228e-11	5.49	2.90704e-11	5.49	9.55343e-12
	5.495	1.36189e-11	5.495	2.79546e-11	5.495	1.02115e-11
	5.5	6.61896e-12	5.5	2.65408e-11	5.5	8.86997e-12
	5.505	1.15948e-11	5.505	2.25306e-11	5.505	9.74813e-12
	5.51	9.1152e-12	5.51	3.17812e-11	5.51	8.26757e-12
	5.515	1.17116e-11	5.515	3.35932e-11	5.515	8.8048e-12
	5.52	9.03652e-12	5.52	3.23892e-11	5.52	1.10173e-11
	5.525	1.07698e-11	5.525	2.64812e-11	5.525	8.74677e-12
	5.53	1.01046e-11	5.53	2.36821e-11	5.53	1.11763e-11
	5.535	9.64926e-12	5.535	2.25949e-11	5.535	8.48133e-12
	5.54	1.12753e-11	5.54	3.09873e-11	5.54	1.04022e-11
	5.545	7.72999e-12	5.545	2.99978e-11	5.545	6.40313e-12
	5.55	1.12848e-11	5.55	2.77543e-11	5.55	9.40483e-12
	5.555	7.24361e-12	5.555	2.63786e-11	5.555	7.75813e-12
	5.56	9.4466e-12	5.56	2.93732e-11	5.56	1.12057e-11
	5.565	9.74224e-12	5.565	2.49815e-11	5.565	9.17833e-12
	5.57	1.21288e-11	5.57	2.30265e-11	5.57	9.7672e-12
	5.575	8.59545e-12	5.575	2.95043e-11	5.575	8.35817e-12
	5.58	6.89075e-12	5.58	2.28667e-11	5.58	8.71897e-12
	5.585	1.08104e-11	5.585	3.34024e-11	5.585	9.67503e-12
	5.59	9.27494e-12	5.59	2.71392e-11	5.59	7.60633e-12
	5.595	7.87065e-12	5.595	2.60782e-11	5.595	9.99053e-12
	5.6	8.56684e-12	5.6	2.16246e-11	5.6	1.01972e-11
	5.605	1.14636e-11	5.605	2.63548e-11	5.605	7.96317e-12
	5.61	1.21813e-11	5.61	2.7914e-11	5.61	9.69967e-12
	5.615	9.65879e-12	5.615	2.78831e-11	5.615	9.22283e-12
	5.62	1.21264e-11	5.62	2.93708e-11	5.62	8.5632e-12
	5.625	6.34716e-12	5.625	2.77996e-11	5.625	8.98043e-12
	5.63	1.09176e-11	5.63	2.88272e-11	5.63	1.11389e-11
	5.635	1.08247e-11	5.635	2.32434e-11	5.635	9.00427e-12
	5.64	1.16806e-11	5.64	2.82812e-11	5.64	7.06593e-12
	5.645	8.0447e-12	5.645	3.13663e-11	5.645	7.56343e-12
	5.65	1.02739e-11	5.65	2.38156e-11	5.65	9.75053e-12
	5.655	1.08318e-11	5.655	3.50809e-11	5.655	8.77937e-12
	5.66	7.35805e-12	5.66	2.38204e-11	5.66	8.96613e-12
	5.665	1.05958e-11	5.665	2.91491e-11	5.665	9.82047e-12
	5.67	1.03192e-11	5.67	1.17064e-11	5.67	9.17357e-12
	5.675	6.25894e-12	5.675	3.093e-11	5.675	9.1656e-12
	5.68	1.19595e-11	5.68	2.67696e-11	5.68	8.91763e-12
	5.685	9.85668e-12	5.685	3.17883e-11	5.685	7.66993e-12
	5.69	7.47011e-12	5.69	2.69747e-11	5.69	8.8628e-12
	5.695	9.84238e-12	5.695	2.70987e-11	5.695	1.05254e-11
	5.7	8.66459e-12	5.7	2.58613e-11	5.7	9.1823e-12
	5.705	7.44865e-12	5.705	3.0458e-11	5.705	1.03839e-11
	5.71	9.11043e-12	5.71	2.79832e-11	5.71	7.76133e-12
	5.715	6.89314e-12	5.715	2.59709e-11	5.715	8.5918e-12
	5.72	1.04933e-11	5.72	2.4581e-11	5.72	8.67923e-12
	5.725	9.82807e-12	5.725	3.24202e-11	5.725	1.10531e-11
	5.73	1.10893e-11	5.73	2.4519e-11	5.73	9.79187e-12
	5.735	1.20692e-11	5.735	3.18193e-11	5.735	9.28957e-12
	5.74	1.05552e-11	5.74	2.38848e-11	5.74	9.0456e-12
	5.745	1.13539e-11	5.745	2.54655e-11	5.745	7.76767e-12
	5.75	1.09296e-11	5.75	2.85578e-11	5.75	8.87553e-12
	5.755	8.67174e-12	5.755	3.54362e-11	5.755	9.11157e-12
	5.76	9.23918e-12	5.76	2.68722e-11	5.76	9.22997e-12
	5.765	1.2732e-11	5.765	2.16293e-11	5.765	9.80933e-12
	5.77	8.4667e-12	5.77	2.46596e-11	5.77	8.06173e-12
	5.775	8.11146e-12	5.775	2.77662e-11	5.775	1.0368e-11
	5.78	1.06983e-11	5.78	2.71964e-11	5.78	8.38993e-12
	5.785	9.67548e-12	5.785	3.04627e-11	5.785	8.7007e-12
	5.79	1.29013e-11	5.79	3.19242e-11	5.79	7.80107e-12
	5.795	1.01952e-11	5.795	2.87247e-11	5.795	1.20457e-11
	5.8	1.19571e-11	5.8	2.42162e-11	5.8	9.5717e-12
	5.805	6.13735e-12	5.805	2.92635e-11	5.805	1.0825e-11
	5.81	1.30253e-11	5.81	2.60687e-11	5.81	7.30593e-12
	5.815	6.78108e-12	5.815	2.46549e-11	5.815	9.03923e-12
	5.82	1.04289e-11	5.82	2.72584e-11	5.82	1.03736e-11
	5.825	1.27058e-11	5.825	2.84648e-11	5.825	9.5304e-12
	5.83	1.2155e-11	5.83	3.3524e-11	5.83	9.50257e-12
	5.835	8.3618e-12	5.835	2.13647e-11	5.835	8.9685e-12
	5.84	1.17092e-11	5.84	2.85316e-11	5.84	9.48987e-12
	5.845	8.40948e-12	5.845	2.64955e-11	5.845	8.62043e-12
	5.85	9.58012e-12	5.85	3.4616e-11	5.85	7.42753e-12
	5.855	1.0746e-11	5.855	3.02267e-11	5.855	1.05262e-11
	5.86	1.01404e-11	5.86	2.66886e-11	5.86	8.46307e-12
	5.865	1.13015e-11	5.865	2.64549e-11	5.865	9.5415e-12
	5.87	9.78039e-12	5.87	2.4507e-11	5.87	8.93513e-12
	5.875	8.31888e-12	5.875	2.78068e-11	5.875	9.3317e-12
	5.88	1.28178e-11	5.88	2.99764e-11	5.88	8.1388e-12
	5.885	9.79231e-12	5.885	2.54083e-11	5.885	1.05365e-11
	5.89	1.39193e-11	5.89	3.00121e-11	5.89	1.04022e-11
	5.895	8.80287e-12	5.895	2.16961e-11	5.895	1.05373e-11
	5.9	9.65164e-12	5.9	3.34048e-11	5.9	9.06707e-12
	5.905	1.05743e-11	5.905	2.15769e-11	5.905	8.40823e-12
	5.91	9.07228e-12	5.91	2.73395e-11	5.91	8.02757e-12
	5.915	1.00641e-11	5.915	2.44427e-11	5.915	8.79367e-12
	5.92	9.37508e-12	5.92	3.83878e-11	5.92	1.08345e-11
	5.925	1.25174e-11	5.925	2.30122e-11	5.925	9.88247e-12
	5.93	7.76098e-12	5.93	3.38697e-11	5.93	8.1555e-12
	5.935	9.03175e-12	5.935	2.0895e-11	5.935	8.73247e-12
	5.94	9.10805e-12	5.94	2.38395e-11	5.94	1.06096e-11
	5.945	1.20716e-11	5.945	3.08037e-11	5.945	8.9542e-12
	5.95	9.47521e-12	5.95	3.05629e-11	5.95	9.2101e-12
	5.955	1.27964e-11	5.955	2.85316e-11	5.955	7.16923e-12
	5.96	7.23646e-12	5.96	2.67744e-11	5.96	1.18256e-11
	5.965	1.23887e-11	5.965	2.6288e-11	5.965	9.29277e-12
	5.97	1.29776e-11	5.97	2.72822e-11	5.97	9.97227e-12
	5.975	6.04914e-12	5.975	2.20871e-11	5.975	5.75543e-12
	5.98	8.90301e-12	5.98	2.87485e-11	5.98	8.11497e-12
	5.985	1.07698e-11	5.985	2.65718e-11	5.985	9.83953e-12
	5.99	1.0107e-11	5.99	2.86674e-11	5.99	1.04801e-11
	5.995	1.41625e-11	5.995	2.94018e-11	5.995	1.01844e-11
	6	8.6932e-12	6	2.82001e-11	6	9.46283e-12
	6.005	1.07245e-11	6.005	2.09641e-11	6.005	8.72057e-12
	6.01	9.44422e-12	6.01	3.12376e-11	6.01	9.14573e-12
	6.015	1.36833e-11	6.015	3.25012e-11	6.015	8.48133e-12
	6.02	6.98851e-12	6.02	3.32904e-11	6.02	9.61223e-12
	6.025	9.356e-12	6.025	2.70772e-11	6.025	8.68877e-12
	6.03	8.38802e-12	6.03	2.63453e-11	6.03	1.019e-11
	6.035	1.08962e-11	6.035	2.43282e-11	6.035	7.91947e-12
	6.04	8.92446e-12	6.04	2.32339e-11	6.04	1.02313e-11
	6.045	8.53107e-12	6.045	3.11232e-11	6.045	6.7234e-12
	6.05	1.01213e-11	6.05	2.96354e-11	6.05	9.07103e-12
	6.055	1.02644e-11	6.055	2.40421e-11	6.055	7.15573e-12
	6.06	1.38645e-11	6.06	2.86293e-11	6.06	1.13877e-11
	6.065	7.49634e-12	6.065	2.7914e-11	6.065	9.95953e-12
	6.07	1.0653e-11	6.07	2.51603e-11	6.07	8.2318e-12
	6.075	1.00951e-11	6.075	2.75826e-11	6.075	8.24213e-12
	6.08	1.25675e-11	6.08	2.09475e-11	6.08	8.10623e-12
	6.085	9.63972e-12	6.085	3.54671e-11	6.085	9.0456e-12
	6.09	8.67889e-12	6.09	3.22604e-11	6.09	8.4281e-12
	6.095	1.27034e-11	6.095	2.75135e-11	6.095	9.36667e-12
	6.1	7.20785e-12	6.1	1.89877e-11	6.1	1.01844e-11
	6.105	1.34544e-11	6.105	2.60854e-11	6.105	8.18253e-12
	6.11	9.23441e-12	6.11	2.87175e-11	6.11	1.00358e-11
	6.115	7.77052e-12	6.115	2.72512e-11	6.115	8.653e-12
	6.12	9.67071e-12	6.12	3.19719e-11	6.12	8.52663e-12
	6.125	9.58488e-12	6.125	2.599e-11	6.125	9.5431e-12
	6.13	8.3618e-12	6.13	2.93231e-11	6.13	1.10928e-11
	6.135	1.19238e-11	6.135	2.89822e-11	6.135	8.58387e-12
	6.14	1.09296e-11	6.14	2.66528e-11	6.14	8.32797e-12
	6.145	9.2058e-12	6.145	2.97165e-11	6.145	7.27573e-12
	6.15	9.28686e-12	6.15	2.25735e-11	6.15	8.7301e-12
	6.155	1.13683e-11	6.155	3.23558e-11	6.155	9.47e-12
	6.16	9.81377e-12	6.16	2.56228e-11	6.16	1.05739e-11
	6.165	7.74668e-12	6.165	2.97093e-11	6.165	9.70047e-12
	6.17	1.15161e-11	6.17	1.91665e-11	6.17	9.00667e-12
	6.175	1.01046e-11	6.175	3.20172e-11	6.175	8.05617e-12
	6.18	8.96738e-12	6.18	2.177e-11	6.18	9.0313e-12
	6.185	8.61214e-12	6.185	2.9819e-11	6.185	7.8686e-12
	6.19	1.08413e-11	6.19	2.74587e-11	6.19	8.6109e-12
	6.195	1.00426e-11	6.195	2.63429e-11	6.195	1.02647e-11
	6.2	9.91867e-12	6.2	2.41566e-11	6.2	9.04243e-12
	6.205	9.07467e-12	6.205	2.55489e-11	6.205	1.12271e-11
	6.21	6.42345e-12	6.21	3.33905e-11	6.21	7.8869e-12
	6.215	1.06339e-11	6.215	2.85625e-11	6.215	8.66573e-12
	6.22	1.13253e-11	6.22	2.46716e-11	6.22	9.528e-12
	6.225	9.86622e-12	6.225	3.08847e-11	6.225	1.19718e-11
	6.23	7.57978e-12	6.23	2.54536e-11	6.23	1.01654e-11
	6.235	1.21074e-11	6.235	3.04031e-11	6.235	9.13223e-12
	6.24	1.01094e-11	6.24	2.60067e-11	6.24	9.26493e-12
	6.245	6.8383e-12	6.245	2.83051e-11	6.245	7.83047e-12
	6.25	1.12443e-11	6.25	2.65861e-11	6.25	8.46467e-12
	6.255	8.58114e-12	6.255	3.27373e-11	6.255	9.5121e-12
	6.26	1.2732e-11	6.26	2.25592e-11	6.26	9.50497e-12
	6.265	7.41766e-12	6.265	2.28477e-11	6.265	9.4382e-12
	6.27	8.62167e-12	6.27	2.66528e-11	6.27	7.91073e-12
	6.275	9.78754e-12	6.275	2.81143e-11	6.275	1.00017e-11
	6.28	1.22003e-11	6.28	2.64287e-11	6.28	8.34147e-12
	6.285	5.9347e-12	6.285	2.78902e-11	6.285	9.91027e-12
	6.29	7.9994e-12	6.29	3.1004e-11	6.29	7.86463e-12
	6.295	9.92821e-12	6.295	2.3632e-11	6.295	1.33324e-11
	6.3	1.45917e-11	6.3	2.70891e-11	6.3	7.28687e-12
	6.305	7.5774e-12	6.305	2.8882e-11	6.305	1.18152e-11
	6.31	1.12991e-11	6.31	2.68364e-11	6.31	7.27573e-12
	6.315	7.24123e-12	6.315	2.50006e-11	6.315	9.0774e-12
	6.32	8.1496e-12	6.32	3.42345e-11	6.32	9.98737e-12
	6.325	1.334e-11	6.325	2.57611e-11	6.325	9.18467e-12
	6.33	9.00076e-12	6.33	3.3555e-11	6.33	8.7126e-12
	6.335	9.37269e-12	6.335	1.99056e-11	6.335	9.4374e-12
	6.34	8.21159e-12	6.34	2.61164e-11	6.34	8.37803e-12
	6.345	8.81956e-12	6.345	3.08776e-11	6.345	9.45727e-12
	6.35	1.01285e-11	6.35	3.3505e-11	6.35	6.64473e-12
	6.355	1.15709e-11	6.355	2.92063e-11	6.355	9.27767e-12
	6.36	7.23646e-12	6.36	2.67053e-11	6.36	8.31287e-12
	6.365	9.49905e-12	6.365	2.62451e-11	6.365	1.00056e-11
	6.37	1.21717e-11	6.37	2.65408e-11	6.37	9.1354e-12
	6.375	8.35941e-12	6.375	2.7318e-11	6.375	9.97227e-12
	6.38	9.55389e-12	6.38	2.79808e-11	6.38	7.27017e-12
	6.385	1.17521e-11	6.385	2.47717e-11	6.385	9.4088e-12
	6.39	1.11394e-11	6.39	2.98119e-11	6.39	1.08639e-11
	6.395	1.00331e-11	6.395	1.9989e-11	6.395	1.10666e-11
	6.4	7.02188e-12	6.4	3.49975e-11	6.4	8.72373e-12
	6.405	9.60396e-12	6.405	2.34818e-11	6.405	8.54093e-12
	6.41	9.4323e-12	6.41	2.81906e-11	6.41	8.88587e-12
	6.415	9.16765e-12	6.415	2.45929e-11	6.415	8.40503e-12
	6.42	1.02954e-11	6.42	3.56412e-11	6.42	9.93013e-12
	6.425	8.43094e-12	6.425	2.59066e-11	6.425	8.79207e-12
	6.43	9.94966e-12	6.43	3.01504e-11	6.43	9.15607e-12
	6.435	8.99122e-12	6.435	2.24519e-11	6.435	9.22363e-12
	6.44	1.01595e-11	6.44	2.52295e-11	6.44	9.62973e-12
	6.445	1.29013e-11	6.445	2.95758e-11	6.445	8.8954e-12
	6.45	8.25928e-12	6.45	2.84648e-11	6.45	9.00903e-12
	6.455	7.37474e-12	6.455	2.74825e-11	6.455	7.00633e-12
	6.46	1.29299e-11	6.46	2.52891e-11	6.46	1.15585e-11
	6.465	8.80287e-12	6.465	2.5754e-11	6.465	8.6395e-12
	6.47	1.36094e-11	6.47	2.71058e-11	6.47	7.83283e-12
	6.475	7.9088e-12	6.475	2.4755e-11	6.475	6.7822e-12
	6.48	1.0889e-11	6.48	3.2351e-11	6.48	8.7897e-12
	6.485	1.10082e-11	6.485	2.43187e-11	6.485	9.3905e-12
	6.49	1.0479e-11	6.49	2.73871e-11	6.49	9.377e-12
	6.495	1.22456e-11	6.495	3.12853e-11	6.495	9.5709e-12
	6.5	7.75621e-12	6.5	2.32196e-11	6.5	1.0492e-11
	6.505	1.25484e-11	6.505	2.28977e-11	6.505	8.21987e-12
	6.51	9.60873e-12	6.51	3.16453e-11	6.51	9.2872e-12
	6.515	1.13587e-11	6.515	3.34501e-11	6.515	9.4994e-12
	6.52	9.20341e-12	6.52	2.85935e-11	6.52	1.13789e-11
	6.525	7.91357e-12	6.525	2.76184e-11	6.525	8.2787e-12
	6.53	9.04844e-12	6.53	2.98691e-11	6.53	9.8769e-12
	6.535	7.69184e-12	6.535	2.31695e-11	6.535	8.37487e-12
	6.54	1.14422e-11	6.54	2.47073e-11	6.54	1.12454e-11
	6.545	9.70886e-12	6.545	2.97928e-11	6.545	6.36817e-12
	6.55	7.64892e-12	6.55	3.13234e-11	6.55	9.4541e-12
	6.555	8.95784e-12	6.555	2.50363e-11	6.555	7.28927e-12
	6.56	1.11608e-11	6.56	3.16119e-11	6.56	1.05937e-11
	6.565	7.16494e-12	6.565	2.72822e-11	6.565	9.2848e-12
	6.57	1.18475e-11	6.57	2.29073e-11	6.57	9.51607e-12
	6.575	8.08046e-12	6.575	2.77591e-11	6.575	9.2864e-12
	6.58	8.65267e-12	6.58	2.33459e-11	6.58	8.3979e-12
	6.585	1.1466e-11	6.585	3.49116e-11	6.585	9.3158e-12
	6.59	1.13897e-11	6.59	2.73728e-11	6.59	9.2864e-12
	6.595	9.35123e-12	6.595	2.91157e-11	6.595	9.52083e-12
	6.6	6.61419e-12	6.6	2.06614e-11	6.6	1.00414e-11
	6.605	1.10893e-11	6.605	2.69389e-11	6.605	8.07363e-12
	6.61	9.65402e-12	6.61	2.7225e-11	6.61	1.07598e-11
	6.615	1.33352e-11	6.615	2.91443e-11	6.615	8.26757e-12
	6.62	1.36118e-11	6.62	2.67744e-11	6.62	9.35713e-12
	6.625	1.31898e-11	6.625	2.78974e-11	6.625	8.75393e-12
	6.63	8.73373e-12	6.63	2.6207e-11	6.63	1.24494e-11
	6.635	1.16687e-11	6.635	2.61545e-11	6.635	7.61827e-12
	6.64	7.21739e-12	6.64	2.51389e-11	6.64	8.0832e-12
	6.645	9.71125e-12	6.645	3.13115e-11	6.645	6.82513e-12
	6.65	1.04766e-11	6.65	2.22325e-11	6.65	9.648e-12
	6.655	1.17664e-11	6.655	3.53003e-11	6.655	1.06398e-11
	6.66	7.83489e-12	6.66	2.34795e-11	6.66	8.88427e-12
	6.665	6.19457e-12	6.665	3.06249e-11	6.665	1.06366e-11
	6.67	1.02477e-11	6.67	1.83129e-11	6.67	9.26733e-12
	6.675	1.18809e-11	6.675	2.98119e-11	6.675	8.1086e-12
	6.68	1.21097e-11	6.68	2.42138e-11	6.68	9.66073e-12
	6.685	9.82807e-12	6.685	3.60584e-11	6.685	9.26337e-12
	6.69	1.08843e-11	6.69	2.71726e-11	6.69	8.74043e-12
	6.695	9.04129e-12	6.695	2.44546e-11	6.695	9.346e-12
	6.7	7.61078e-12	6.7	2.43258e-11	6.7	9.7545e-12
	6.705	8.69558e-12	6.705	2.63524e-11	6.705	1.15204e-11
	6.71	1.31182e-11	6.71	2.95234e-11	6.71	7.1335e-12
	6.715	1.01285e-11	6.715	2.73752e-11	6.715	8.74677e-12
	6.72	1.20764e-11	6.72	2.6927e-11	6.72	9.4962e-12
	6.725	1.01261e-11	6.725	3.2115e-11	6.725	1.1855e-11
	6.73	1.00927e-11	6.73	2.91085e-11	6.73	9.6933e-12
	6.735	1.10392e-11	6.735	2.95663e-11	6.735	9.4056e-12
	6.74	9.07944e-12	6.74	2.78711e-11	6.74	8.23897e-12
	6.745	1.1168e-11	6.745	2.6617e-11	6.745	8.85327e-12
	6.75	8.52392e-12	6.75	2.65193e-11	6.75	8.5497e-12
	6.755	1.02715e-11	6.755	3.23009e-11	6.755	9.64087e-12
	6.76	8.512e-12	6.76	2.35176e-11	6.76	9.5256e-12
	6.765	9.15096e-12	6.765	2.31028e-11	6.765	8.6522e-12
	6.77	1.11871e-11	6.77	2.35558e-11	6.77	7.5968e-12
	6.775	1.15971e-11	6.775	2.68626e-11	6.775	1.01447e-11
	6.78	1.14374e-11	6.78	3.03936e-11	6.78	8.1277e-12
	6.785	1.05028e-11	6.785	3.0365e-11	6.785	9.1823e-12
	6.79	5.26474e-12	6.79	3.0396e-11	6.79	6.97613e-12
	6.795	1.1199e-11	6.795	2.45476e-11	6.795	1.33514e-11
	6.8	1.10988e-11	6.8	2.82526e-11	6.8	8.01643e-12
	6.805	1.08294e-11	6.805	2.87318e-11	6.805	1.02981e-11
	6.81	1.11179e-11	6.81	3.15452e-11	6.81	7.41323e-12
	6.815	9.41561e-12	6.815	2.31791e-11	6.815	9.0027e-12
	6.82	1.05696e-11	6.82	2.95043e-11	6.82	1.0163e-11
	6.825	9.63018e-12	6.825	2.59662e-11	6.825	8.81197e-12
	6.83	1.31206e-11	6.83	3.25608e-11	6.83	9.4994e-12
	6.835	1.02072e-11	6.835	1.69659e-11	6.835	8.51073e-12
	6.84	7.28176e-12	6.84	2.67196e-11	6.84	8.7134e-12
	6.845	8.28312e-12	6.845	2.70796e-11	6.845	8.6077e-12
	6.85	1.08843e-11	6.85	3.54362e-11	6.85	8.42413e-12
	6.855	8.3761e-12	6.855	2.63715e-11	6.855	1.07344e-11
	6.86	1.33042e-11	6.86	2.70152e-11	6.86	7.60713e-12
	6.865	9.97351e-12	6.865	2.98405e-11	6.865	1.04022e-11
	6.87	8.36657e-12	6.87	2.48146e-11	6.87	8.3836e-12
	6.875	7.0195e-12	6.875	2.76589e-11	6.875	8.84613e-12
	6.88	6.6118e-12	6.88	2.52438e-11	6.88	7.93853e-12
	6.885	8.27835e-12	6.885	2.91443e-11	6.885	1.02854e-11
	6.89	1.19118e-11	6.89	2.99716e-11	6.89	1.02496e-11
	6.895	1.17521e-11	6.895	2.30193e-11	6.895	1.1518e-11
	6.9	8.36657e-12	6.9	2.79951e-11	6.9	9.048e-12
	6.905	1.0591e-11	6.905	2.35033e-11	6.905	7.5237e-12
	6.91	9.85906e-12	6.91	2.9633e-11	6.91	8.27947e-12
	6.915	8.84102e-12	6.915	2.59018e-11	6.915	8.9534e-12
	6.92	1.05147e-11	6.92	3.73912e-11	6.92	1.00986e-11
	6.925	1.29108e-11	6.925	2.18296e-11	6.925	9.15687e-12
	6.93	6.62134e-12	6.93	2.93088e-11	6.93	9.0599e-12
	6.935	1.26629e-11	6.935	2.53725e-11	6.935	1.15355e-11
	6.94	8.512e-12	6.94	2.50387e-11	6.94	9.15767e-12
	6.945	1.01785e-11	6.945	2.89941e-11	6.945	9.2109e-12
	6.95	8.88155e-12	6.95	2.80428e-11	6.95	9.34043e-12
	6.955	9.99973e-12	6.955	2.84266e-11	6.955	6.85613e-12
	6.96	9.10328e-12	6.96	2.72202e-11	6.96	1.15927e-11
	6.965	9.98304e-12	6.965	2.46596e-11	6.965	9.01063e-12
	6.97	9.62542e-12	6.97	2.86078e-11	6.97	9.4215e-12
	6.975	7.52733e-12	6.975	2.33531e-11	6.975	6.3157e-12
	6.98	1.11751e-11	6.98	2.94518e-11	6.98	7.902e-12
	6.985	1.05433e-11	6.985	2.43258e-11	6.985	8.93117e-12
	6.99	9.56581e-12	6.99	2.7914e-11	6.99	1.02035e-11
	6.995	8.11623e-12	6.995	2.89536e-11	6.995	9.64087e-12
	7	1.23005e-11	7	2.82907e-11	7	9.31343e-12
	7.005	9.8686e-12	7.005	2.05088e-11	7.005	9.7267e-12
	7.01	1.07651e-11	7.01	2.78687e-11	7.01	8.6991e-12
	7.015	1.03073e-11	7.015	3.5615e-11	7.015	8.79763e-12
	7.02	1.09129e-11	7.02	3.44992e-11	7.02	1.12732e-11
	7.025	1.03478e-11	7.025	2.97523e-11	7.025	8.76507e-12
	7.03	6.58558e-12	7.03	2.1863e-11	7.03	1.07161e-11
	7.035	8.38564e-12	7.035	2.50483e-11	7.035	8.05457e-12
	7.04	1.17712e-11	7.04	2.52008e-11	7.04	1.11771e-11
	7.045	7.4415e-12	7.045	2.74062e-11	7.045	5.1117e-12
	7.05	9.69456e-12	7.05	2.82669e-11	7.05	9.37223e-12
	7.055	1.03335e-11	7.055	2.90775e-11	7.055	7.116e-12
	7.06	7.43435e-12	7.06	2.62642e-11	7.06	1.11747e-11
	7.065	7.79436e-12	7.065	3.0849e-11	7.065	8.39233e-12
	7.07	1.12943e-11	7.07	2.4693e-11	7.07	8.44877e-12
	7.075	1.44915e-11	7.075	3.00932e-11	7.075	9.82047e-12
	7.08	6.74532e-12	7.08	1.85513e-11	7.08	8.62043e-12
	7.085	1.22647e-11	7.085	3.54981e-11	7.085	1.00724e-11
	7.09	9.80661e-12	7.09	3.02935e-11	7.09	8.1587e-12
	7.095	1.07984e-11	7.095	2.50363e-11	7.095	8.25723e-12
	7.1	9.34408e-12	7.1	2.38085e-11	7.1	1.15609e-11
	7.105	8.83863e-12	7.105	2.39062e-11	7.105	7.19627e-12
	7.11	1.12967e-11	7.11	2.59781e-11	7.11	1.0546e-11
	7.115	9.2964e-12	7.115	2.97832e-11	7.115	8.6554e-12
	7.12	8.50962e-12	7.12	2.7833e-11	7.12	8.73247e-12
	7.125	7.83966e-12	7.125	2.73442e-11	7.125	9.53357e-12
	7.13	1.14851e-11	7.13	3.07608e-11	7.13	1.13304e-11
	7.135	1.35093e-11	7.135	2.39205e-11	7.135	8.46067e-12
	7.14	8.82671e-12	7.14	2.34365e-11	7.14	7.8718e-12
	7.145	9.21295e-12	7.145	3.13783e-11	7.145	8.293e-12
	7.15	1.01499e-11	7.15	2.22468e-11	7.15	1.00962e-11
	7.155	9.23918e-12	7.155	3.34263e-11	7.155	9.20377e-12
	7.16	8.77903e-12	7.16	2.92492e-11	7.16	1.03307e-11
	7.165	7.97556e-12	7.165	2.92015e-11	7.165	9.66947e-12
	7.17	1.56956e-11	7.17	1.94716e-11	7.17	8.43603e-12
	7.175	8.28073e-12	7.175	2.60687e-11	7.175	7.91787e-12
	7.18	1.09749e-11	7.18	2.51055e-11	7.18	1.02719e-11
	7.185	9.86383e-12	7.185	3.47567e-11	7.185	9.82207e-12
	7.19	1.00641e-11	7.19	2.58541e-11	7.19	7.32023e-12
	7.195	7.86827e-12	7.195	2.54273e-11	7.195	9.6035e-12
	7.2	1.15328e-11	7.2	2.47359e-11	7.2	8.91367e-12
	7.205	6.66902e-12	7.205	2.91252e-11	7.205	1.13002e-11
	7.21	1.19738e-11	7.21	2.88844e-11	7.21	7.62067e-12
	7.215	9.02222e-12	7.215	2.62856e-11	7.215	8.14757e-12
	7.22	1.29704e-11	7.22	2.82979e-11	7.22	8.50917e-12
	7.225	1.20072e-11	7.225	3.5677e-11	7.225	1.15959e-11
	7.23	9.08659e-12	7.23	2.738e-11	7.23	9.50497e-12
	7.235	9.73032e-12	7.235	2.81644e-11	7.235	1.01813e-11
	7.24	1.2918e-11	7.24	2.94971e-11	7.24	7.72557e-12
	7.245	1.06578e-11	7.245	2.4693e-11	7.245	8.3828e-12
	7.25	5.91085e-12	7.25	2.53391e-11	7.25	8.4424e-12
	7.255	1.12777e-11	7.255	3.05748e-11	7.255	9.44057e-12
	7.26	6.67141e-12	7.26	2.52104e-11	7.26	9.38257e-12
	7.265	7.44865e-12	7.265	2.18463e-11	7.265	9.53117e-12
	7.27	1.00093e-11	7.27	2.50959e-11	7.27	8.7754e-12
	7.275	9.87575e-12	7.275	2.49481e-11	7.275	8.19367e-12
	7.28	1.25627e-11	7.28	3.08251e-11	7.28	7.45613e-12
	7.285	9.75416e-12	7.285	2.87676e-11	7.285	8.9725e-12
	7.29	8.93639e-12	7.29	3.29232e-11	7.29	7.8869e-12
	7.295	9.16527e-12	7.295	2.60496e-11	7.295	1.38291e-11
	7.3	1.24006e-11	7.3	2.48265e-11	7.3	8.19127e-12
	7.305	8.48101e-12	7.305	2.79999e-11	7.305	1.14663e-11
	7.31	1.13325e-11	7.31	2.60806e-11	7.31	6.97293e-12
	7.315	1.17163e-11	7.315	1.93644e-11	7.315	9.24907e-12
	7.32	7.71807e-12	7.32	3.24631e-11	7.32	1.00334e-11
	7.325	1.00164e-11	7.325	2.29287e-11	7.325	8.6514e-12
	7.33	1.39003e-11	7.33	3.4914e-11	7.33	9.5304e-12
	7.335	1.14612e-11	7.335	1.89924e-11	7.335	8.88347e-12
	7.34	7.64416e-12	7.34	2.61927e-11	7.34	9.08373e-12
	7.345	9.31786e-12	7.345	2.54154e-11	7.345	9.4239e-12
	7.35	9.68502e-12	7.35	3.13115e-11	7.35	8.11893e-12
	7.355	7.05288e-12	7.355	2.72799e-11	7.355	9.8602e-12
	7.36	1.2105e-11	7.36	2.563e-11	7.36	8.7603e-12
	7.365	1.08151e-11	7.365	2.5773e-11	7.365	9.50573e-12
	7.37	6.40915e-12	7.37	2.53439e-11	7.37	8.83897e-12
	7.375	1.37501e-11	7.375	2.96116e-11	7.375	8.8517e-12
	7.38	7.75621e-12	7.38	2.71273e-11	7.38	7.50463e-12
	7.385	1.04527e-11	7.385	2.563e-11	7.385	1.00931e-11
	7.39	1.09224e-11	7.39	3.04461e-11	7.39	1.07813e-11
	7.395	1.19953e-11	7.395	2.46119e-11	7.395	1.00517e-11
	7.4	1.16997e-11	7.4	2.76136e-11	7.4	9.0583e-12
	7.405	1.04074e-11	7.405	2.16699e-11	7.405	8.20797e-12
	7.41	6.88599e-12	7.41	2.67935e-11	7.41	8.31287e-12
	7.415	1.44176e-11	7.415	2.37894e-11	7.415	9.2586e-12
	7.42	7.30322e-12	7.42	3.66402e-11	7.42	9.31977e-12
	7.425	8.65982e-12	7.425	2.3644e-11	7.425	9.1044e-12
	7.43	1.14279e-11	7.43	2.31242e-11	7.43	8.96693e-12
	7.435	1.12729e-11	7.435	2.30718e-11	7.435	1.07161e-11
	7.44	1.19166e-11	7.44	2.90108e-11	7.44	1.08051e-11
	7.445	9.74224e-12	7.445	2.99144e-11	7.445	8.57433e-12
	7.45	1.06053e-11	7.45	2.61521e-11	7.45	9.10123e-12
	7.455	9.61826e-12	7.455	3.0973e-11	7.455	7.17003e-12
	7.46	1.25937e-11	7.46	2.53487e-11	7.46	1.05969e-11
	7.465	1.20001e-11	7.465	2.52724e-11	7.465	9.1966e-12
	7.47	8.49531e-12	7.47	3.02649e-11	7.47	9.6011e-12
	7.475	1.01189e-11	7.475	2.39277e-11	7.475	6.37373e-12
	7.48	1.01738e-11	7.48	2.82502e-11	7.48	7.69853e-12
	7.485	1.17235e-11	7.485	2.71177e-11	7.485	9.28323e-12
	7.49	1.14445e-11	7.49	2.76589e-11	7.49	1.01988e-11
	7.495	9.21772e-12	7.495	3.09968e-11	7.495	1.03267e-11
	7.5	1.20668e-11	7.5	2.27261e-11	7.5	9.8594e-12
	7.505	9.24156e-12	7.505	2.28453e-11	7.505	8.97963e-12
	7.51	1.00283e-11	7.51	3.15499e-11	7.51	1.02671e-11
	7.515	8.42617e-12	7.515	3.42989e-11	7.515	8.866e-12
	7.52	1.28298e-11	7.52	2.84982e-11	7.52	1.17421e-11
	7.525	1.00879e-11	7.525	2.46859e-11	7.525	7.747e-12
	7.53	1.3185e-11	7.53	2.73418e-11	7.53	9.65517e-12
	7.535	8.01609e-12	7.535	2.32172e-11	7.535	9.12667e-12
	7.54	1.16353e-11	7.54	2.41566e-11	7.54	1.14075e-11
	7.545	7.94933e-12	7.545	2.85625e-11	7.545	4.90743e-12
	7.55	1.23052e-11	7.55	2.74992e-11	7.55	9.36747e-12
	7.555	8.46908e-12	7.555	2.54202e-11	7.555	7.2082e-12
	7.56	1.04646e-11	7.56	2.62856e-11	7.56	1.1398e-11
	7.565	8.37133e-12	7.565	2.93326e-11	7.565	9.35397e-12
	7.57	1.21217e-11	7.57	2.4364e-11	7.57	9.47077e-12
	7.575	8.67651e-12	7.575	2.76279e-11	7.575	9.65753e-12
	7.58	1.17903e-11	7.58	1.95527e-11	7.58	8.90493e-12
	7.585	9.51813e-12	7.585	3.31569e-11	7.585	9.16163e-12
	7.59	1.14136e-11	7.59	2.77042e-11	7.59	7.75813e-12
	7.595	9.09613e-12	7.595	3.40414e-11	7.595	7.81377e-12
	7.6	1.01499e-11	7.6	2.13766e-11	7.6	1.24113e-11
	7.605	8.81002e-12	7.605	2.43855e-11	7.605	8.67683e-12
	7.61	9.60873e-12	7.61	2.63309e-11	7.61	1.05151e-11
	7.615	1.15495e-11	7.615	2.79713e-11	7.615	7.8861e-12
	7.62	1.05195e-11	7.62	2.86794e-11	7.62	8.21193e-12
	7.625	9.27256e-12	7.625	2.30932e-11	7.625	8.86837e-12
	7.63	9.77085e-12	7.63	2.74825e-11	7.63	1.12573e-11
	7.635	1.40409e-11	7.635	2.77901e-11	7.635	8.6236e-12
	7.64	1.06554e-11	7.64	2.38037e-11	7.64	7.7176e-12
	7.645	9.06752e-12	7.645	3.47877e-11	7.645	7.59443e-12
	7.65	7.4868e-12	7.65	2.14696e-11	7.65	8.55527e-12
	7.655	1.02358e-11	7.655	3.25775e-11	7.655	1.0457e-11
	7.66	1.17402e-11	7.66	2.60854e-11	7.66	1.03617e-11
	7.665	8.50723e-12	7.665	2.96712e-11	7.665	9.9802e-12
	7.67	9.60873e-12	7.67	1.68681e-11	7.67	7.62223e-12
	7.675	1.0436e-11	7.675	2.96187e-11	7.675	8.6077e-12
	7.68	7.07195e-12	7.68	2.38299e-11	7.68	9.88483e-12
	7.685	8.80764e-12	7.685	3.50738e-11	7.685	7.82887e-12
	7.69	1.03431e-11	7.69	2.62785e-11	7.69	8.80717e-12
	7.695	1.26009e-11	7.695	2.63596e-11	7.695	9.5304e-12
	7.7	9.89006e-12	7.7	2.82884e-11	7.7	9.1791e-12
	7.705	9.15335e-12	7.705	2.48313e-11	7.705	1.07741e-11
	7.71	9.75416e-12	7.71	3.15213e-11	7.71	6.0304e-12
	7.715	8.19967e-12	7.715	2.62499e-11	7.715	9.48033e-12
	7.72	1.15638e-11	7.72	2.71606e-11	7.72	9.20453e-12
	7.725	9.83284e-12	7.725	3.19052e-11	7.725	1.17175e-11
	7.73	9.1605e-12	7.73	2.4519e-11	7.73	1.00056e-11
	7.735	1.18475e-11	7.735	2.56157e-11	7.735	8.7722e-12
	7.74	7.97556e-12	7.74	2.58732e-11	7.74	8.0657e-12
	7.745	1.03311e-11	7.745	2.47335e-11	7.745	7.83283e-12
	7.75	9.17242e-12	7.75	2.74467e-11	7.75	9.46203e-12
	7.755	1.18046e-11	7.755	3.08776e-11	7.755	8.77143e-12
	7.76	1.01666e-11	7.76	2.86007e-11	7.76	8.3216e-12
	7.765	1.26891e-11	7.765	1.6768e-11	7.765	8.94387e-12
	7.77	1.02024e-11	7.77	2.31576e-11	7.77	7.97113e-12
	7.775	7.00043e-12	7.775	2.6381e-11	7.775	1.05953e-11
	7.78	1.14684e-11	7.78	2.89249e-11	7.78	7.9004e-12
	7.785	1.03168e-11	7.785	3.3052e-11	7.785	9.4096e-12
	7.79	8.55968e-12	7.79	2.85411e-11	7.79	7.2376e-12
	7.795	1.31993e-11	7.795	2.73967e-11	7.795	1.1727e-11
	7.8	1.0262e-11	7.8	2.41804e-11	7.8	9.164e-12
	7.805	9.04844e-12	7.805	3.15547e-11	7.805	1.17381e-11
	7.81	1.03001e-11	7.81	1.92809e-11	7.81	6.93797e-12
	7.815	1.11489e-11	7.815	2.563e-11	7.815	8.6991e-12
	7.82	1.10845e-11	7.82	2.76685e-11	7.82	9.48907e-12
	7.825	1.10273e-11	7.825	2.65431e-11	7.825	9.59317e-12
	7.83	1.03621e-11	7.83	3.16072e-11	7.83	8.47577e-12
	7.835	8.512e-12	7.835	1.7612e-11	7.835	9.52483e-12
	7.84	1.03168e-11	7.84	2.73609e-11	7.84	9.0321e-12
	7.845	1.06578e-11	7.845	2.3663e-11	7.845	8.804e-12
	7.85	6.03483e-12	7.85	3.47948e-11	7.85	7.96873e-12
	7.855	1.10869e-11	7.855	2.77114e-11	7.855	1.11111e-11
	7.86	8.65028e-12	7.86	2.77472e-11	7.86	7.1144e-12
	7.865	1.05028e-11	7.865	2.68364e-11	7.865	9.29913e-12
	7.87	1.02e-11	7.87	2.27022e-11	7.87	8.72613e-12
	7.875	1.36976e-11	7.875	2.77805e-11	7.875	9.3039e-12
	7.88	1.25651e-11	7.88	2.65479e-11	7.88	6.574e-12
	7.885	8.83863e-12	7.885	2.62904e-11	7.885	1.1038e-11
	7.89	1.02572e-11	7.89	3.18694e-11	7.89	9.85067e-12
	7.895	9.51097e-12	7.895	2.21062e-11	7.895	1.03784e-11
	7.9	9.13666e-12	7.9	2.86126e-11	7.9	9.07897e-12
	7.905	9.81377e-12	7.905	2.3694e-11	7.905	8.2787e-12
	7.91	1.19285e-11	7.91	2.76947e-11	7.91	8.68637e-12
	7.915	8.28073e-12	7.915	1.87397e-11	7.915	9.4358e-12
	7.92	1.11322e-11	7.92	3.73006e-11	7.92	1.05047e-11
	7.925	1.08223e-11	7.925	2.59972e-11	7.925	9.92377e-12
	7.93	9.17719e-12	7.93	3.01385e-11	7.93	8.99713e-12
	7.935	6.73578e-12	7.935	2.13218e-11	7.935	8.3391e-12
	7.94	1.04265e-11	7.94	2.7349e-11	7.94	9.78153e-12
	7.945	1.17903e-11	7.945	2.92563e-11	7.945	8.93513e-12
	7.95	1.05743e-11	7.95	3.07035e-11	7.95	9.32217e-12
	7.955	9.4466e-12	7.955	2.87032e-11	7.955	7.06433e-12
	7.96	1.46417e-11	7.96	2.32077e-11	7.96	1.0074e-11
	7.965	1.03335e-11	7.965	2.62475e-11	7.965	9.53277e-12
	7.97	6.99327e-12	7.97	2.93112e-11	7.97	9.95557e-12
	7.975	1.24125e-11	7.975	2.00462e-11	7.975	5.86193e-12
	7.98	1.20883e-11	7.98	2.89679e-11	7.98	9.40323e-12
	7.985	9.39892e-12	7.985	2.79903e-11	7.985	9.59157e-12
	7.99	1.15256e-11	7.99	2.84743e-11	7.99	9.4978e-12
	7.995	1.24364e-11	7.995	3.07393e-11	7.995	1.04237e-11
	8	8.16153e-12	8	2.39706e-11	8	8.7579e-12
	8.005	1.22528e-11	8.005	2.37632e-11	8.005	8.52507e-12
	8.01	8.83387e-12	8.01	2.80952e-11	8.01	8.36213e-12
	8.015	8.77426e-12	8.015	3.10636e-11	8.015	9.679e-12
	8.02	1.3576e-11	8.02	2.88677e-11	8.02	1.15442e-11
	8.025	8.63359e-12	8.025	2.89226e-11	8.025	8.5791e-12
	8.03	1.56526e-11	8.03	2.68173e-11	8.03	1.06271e-11
	8.035	8.75519e-12	8.035	2.15602e-11	8.035	8.60133e-12
	8.04	8.71704e-12	8.04	2.55036e-11	8.04	1.07567e-11
	8.045	1.34449e-11	8.045	2.83933e-11	8.045	6.0455e-12
	8.05	1.14851e-11	8.05	2.707e-11	8.05	9.36747e-12
	8.055	1.01428e-11	8.055	2.68435e-11	8.055	7.57773e-12
	8.06	8.99837e-12	8.06	2.09761e-11	8.06	1.1007e-11
	8.065	7.35805e-12	8.065	2.77805e-11	8.065	9.9373e-12
	8.07	1.06983e-11	8.07	2.21205e-11	8.07	8.31207e-12
	8.075	1.16567e-11	8.075	2.82288e-11	8.075	9.33647e-12
	8.08	1.11251e-11	8.08	2.0504e-11	8.08	8.7873e-12
	8.085	1.24888e-11	8.085	3.74842e-11	8.085	9.48587e-12
	8.09	6.3567e-12	8.09	2.49338e-11	8.09	8.20717e-12
	8.095	1.20477e-11	8.095	2.99311e-11	8.095	1.02894e-11
	8.1	8.19967e-12	8.1	2.15483e-11	8.1	1.13098e-11
	8.105	8.31411e-12	8.105	2.47765e-11	8.105	6.58513e-12
	8.11	1.07913e-11	8.11	3.18265e-11	8.11	1.05786e-11
	8.115	8.54299e-12	8.115	2.72703e-11	8.115	8.09273e-12
	8.12	9.59204e-12	8.12	2.88177e-11	8.12	8.99553e-12
	8.125	1.02954e-11	8.125	2.48885e-11	8.125	8.4591e-12
	8.13	1.18642e-11	8.13	2.79689e-11	8.13	1.24256e-11
	8.135	9.44183e-12	8.135	2.74897e-11	8.135	8.85327e-12
	8.14	1.23267e-11	8.14	2.40803e-11	8.14	7.68503e-12
	8.145	9.94013e-12	8.145	2.90632e-11	8.145	7.69773e-12
	8.15	7.81105e-12	8.15	2.22731e-11	8.15	8.5306e-12
	8.155	1.11871e-11	8.155	3.16334e-11	8.155	8.9836e-12
	8.16	1.35689e-11	8.16	2.59876e-11	8.16	1.01312e-11
	8.165	1.31063e-11	8.165	2.92397e-11	8.165	8.66173e-12
	8.17	9.00076e-12	8.17	1.858e-11	8.17	8.55603e-12
	8.175	1.01285e-11	8.175	3.02196e-11	8.175	9.11793e-12
	8.18	1.19929e-11	8.18	2.54178e-11	8.18	9.30467e-12
	8.185	1.04456e-11	8.185	3.09396e-11	8.185	6.69877e-12
	8.19	8.07331e-12	8.19	2.68483e-11	8.19	9.21887e-12
	8.195	9.33931e-12	8.195	2.53677e-11	8.195	9.48907e-12
	8.2	1.17831e-11	8.2	2.91729e-11	8.2	8.04503e-12
	8.205	6.87168e-12	8.205	2.54393e-11	8.205	1.06947e-11
	8.21	1.01023e-11	8.21	2.64406e-11	8.21	6.91177e-12
	8.215	6.45922e-12	8.215	2.72536e-11	8.215	9.35953e-12
	8.22	1.15518e-11	8.22	2.62117e-11	8.22	9.44137e-12
	8.225	5.79164e-12	8.225	3.14307e-11	8.225	1.24121e-11
	8.23	9.60873e-12	8.23	2.48194e-11	8.23	1.00962e-11
	8.235	1.06554e-11	8.235	2.65646e-11	8.235	7.6723e-12
	8.24	1.00975e-11	8.24	2.85625e-11	8.24	1.03354e-11
	8.245	1.01428e-11	8.245	2.36869e-11	8.245	7.9775e-12
	8.25	1.09439e-11	8.25	2.95544e-11	8.25	8.6212e-12
	8.255	1.02334e-11	8.255	3.3772e-11	8.255	9.50257e-12
	8.26	9.46806e-12	8.26	2.46286e-11	8.26	8.19443e-12
	8.265	7.91357e-12	8.265	1.81007e-11	8.265	9.70203e-12
	8.27	1.65252e-11	8.27	2.28786e-11	8.27	8.0061e-12
	8.275	1.03788e-11	8.275	2.73347e-11	8.275	1.08886e-11
	8.28	1.29442e-11	8.28	2.6691e-11	8.28	7.63577e-12
	8.285	7.98033e-12	8.285	2.98309e-11	8.285	9.6941e-12
	8.29	1.17116e-11	8.29	2.90442e-11	8.29	6.91573e-12
	8.295	9.03175e-12	8.295	2.40111e-11	8.295	1.19638e-11
	8.3	1.11656e-11	8.3	2.78187e-11	8.3	8.5338e-12
	8.305	7.76813e-12	8.305	2.72894e-11	8.305	1.14147e-11
	8.31	9.94013e-12	8.31	2.73657e-11	8.31	7.61907e-12
	8.315	9.85668e-12	8.315	2.43187e-11	8.315	8.52107e-12
	8.32	7.39859e-12	8.32	3.23129e-11	8.32	9.2109e-12
	8.325	1.1373e-11	8.325	2.63095e-11	8.325	8.37803e-12
	8.33	1.22671e-11	8.33	3.27373e-11	8.33	9.6162e-12
	8.335	1.12157e-11	8.335	1.50776e-11	8.335	9.4541e-12
	8.34	8.16868e-12	8.34	3.03984e-11	8.34	1.03982e-11
	8.345	1.09343e-11	8.345	2.47955e-11	8.345	9.4994e-12
	8.35	1.2763e-11	8.35	3.44801e-11	8.35	6.45637e-12
	8.355	9.51574e-12	8.355	2.81644e-11	8.355	9.65833e-12
	8.36	1.0014e-11	8.36	2.64239e-11	8.36	7.75417e-12
	8.365	1.15256e-11	8.365	2.84672e-11	8.365	1.00128e-11
	8.37	6.06344e-12	8.37	2.49791e-11	8.37	9.9659e-12
	8.375	7.90403e-12	8.375	3.02196e-11	8.375	9.82683e-12
	8.38	1.03574e-11	8.38	2.63691e-11	8.38	7.07863e-12
	8.385	8.41663e-12	8.385	2.69699e-11	8.385	1.04419e-11
	8.39	1.21908e-11	8.39	3.33071e-11	8.39	9.38257e-12
	8.395	8.44286e-12	8.395	2.35105e-11	8.395	1.03831e-11
	8.4	1.02143e-11	8.4	2.87247e-11	8.4	8.8215e-12
	8.405	9.73509e-12	8.405	2.56634e-11	8.405	8.9566e-12
	8.41	9.4013e-12	8.41	2.51818e-11	8.41	7.44343e-12
	8.415	1.17712e-11	8.415	2.3632e-11	8.415	1.04252e-11
	8.42	1.06005e-11	8.42	3.90577e-11	8.42	8.64663e-12
	8.425	1.2701e-11	8.425	2.53224e-11	8.425	9.5113e-12
	8.43	1.32422e-11	8.43	2.65431e-11	8.43	8.773e-12
	8.435	1.07794e-11	8.435	2.35128e-11	8.435	8.10543e-12
	8.44	9.06275e-12	8.44	2.68435e-11	8.44	9.76007e-12
	8.445	1.2074e-11	8.445	2.96545e-11	8.445	8.80163e-12
	8.45	9.40369e-12	8.45	2.81429e-11	8.45	9.4684e-12
	8.455	7.61316e-12	8.455	2.81453e-11	8.455	6.74723e-12
	8.46	1.36189e-11	8.46	2.30622e-11	8.46	1.08473e-11
	8.465	1.07698e-11	8.465	2.8224e-11	8.465	9.3182e-12
	8.47	1.02835e-11	8.47	2.53677e-11	8.47	9.02493e-12
	8.475	8.43809e-12	8.475	2.12288e-11	8.475	6.71307e-12
	8.48	1.27916e-11	8.48	2.49577e-11	8.48	8.02357e-12
	8.485	9.27017e-12	8.485	2.98405e-11	8.485	9.8125e-12
	8.49	9.75655e-12	8.49	2.61569e-11	8.49	9.50813e-12
	8.495	9.97112e-12	8.495	3.31378e-11	8.495	1.02957e-11
	8.5	1.07102e-11	8.5	2.51889e-11	8.5	1.09808e-11
	8.505	1.1733e-11	8.505	2.57015e-11	8.505	8.91687e-12
	8.51	1.01547e-11	8.51	2.84767e-11	8.51	8.75473e-12
	8.515	8.88632e-12	8.515	3.44062e-11	8.515	9.80297e-12
	8.52	8.86724e-12	8.52	2.83003e-11	8.52	1.0124e-11
	8.525	1.05958e-11	8.525	2.38442e-11	8.525	8.10783e-12
	8.53	1.31373e-11	8.53	2.63786e-11	8.53	1.08759e-11
	8.535	8.08285e-12	8.535	2.67172e-11	8.535	8.2596e-12
	8.54	1.27225e-11	8.54	2.22731e-11	8.54	1.08218e-11
	8.545	4.65677e-12	8.545	2.86865e-11	8.545	5.07673e-12
	8.55	8.14722e-12	8.55	2.62952e-11	8.55	9.99053e-12
	8.555	9.29163e-12	8.555	2.59018e-11	8.555	6.80367e-12
	8.56	8.83387e-12	8.56	2.96092e-11	8.56	1.20099e-11
	8.565	8.43332e-12	8.565	3.06177e-11	8.565	8.5616e-12
	8.57	7.59886e-12	8.57	2.50077e-11	8.57	9.40163e-12
	8.575	1.30062e-11	8.575	3.26848e-11	8.575	8.59657e-12
	8.58	1.15089e-11	8.58	2.12073e-11	8.58	9.40403e-12
	8.585	7.87542e-12	8.585	3.64327e-11	8.585	9.38813e-12
	8.59	7.54641e-12	8.59	2.81095e-11	8.59	8.68877e-12
	8.595	9.92105e-12	8.595	3.38125e-11	8.595	7.751e-12
	8.6	9.32024e-12	8.6	2.04206e-11	8.6	1.18208e-11
	8.605	1.09296e-11	8.605	2.61927e-11	8.605	7.52687e-12
	8.61	9.66833e-12	8.61	2.73728e-11	8.61	1.08727e-11
	8.615	1.25317e-11	8.615	2.76518e-11	8.615	8.591e-12
	8.62	8.95784e-12	8.62	3.28064e-11	8.62	9.04243e-12
	8.625	7.36044e-12	8.625	2.39205e-11	8.625	8.52507e-12
	8.63	7.8039e-12	8.63	2.77376e-11	8.63	1.08536e-11
	8.635	1.21503e-11	8.635	2.55394e-11	8.635	8.39473e-12
	8.64	7.22216e-12	8.64	2.62141e-11	8.64	9.1362e-12
	8.645	1.09558e-11	8.645	3.02005e-11	8.645	7.06037e-12
	8.65	1.02286e-11	8.65	2.51842e-11	8.65	9.1982e-12
	8.655	1.07627e-11	8.655	2.92444e-11	8.655	1.04777e-11
	8.66	1.23601e-11	8.66	2.79927e-11	8.66	9.5431e-12
	8.665	7.92311e-12	8.665	3.021e-11	8.665	9.48747e-12
	8.67	1.0479e-11	8.67	2.20227e-11	8.67	8.9876e-12
	8.675	4.06788e-12	8.675	2.91967e-11	8.675	8.3057e-12
	8.68	6.63565e-12	8.68	2.91514e-11	8.68	9.79107e-12
	8.685	5.89416e-12	8.685	3.27086e-11	8.685	7.96793e-12
	8.69	1.45654e-11	8.69	2.74062e-11	8.69	8.0212e-12
	8.695	1.09081e-11	8.695	2.41733e-11	8.695	9.6019e-12
	8.7	8.99837e-12	8.7	2.52032e-11	8.7	8.38837e-12
	8.705	1.13039e-11	8.705	2.7194e-11	8.705	1.19638e-11
	8.71	7.09579e-12	8.71	3.00527e-11	8.71	7.72397e-12
	8.715	7.74191e-12	8.715	2.70176e-11	8.715	7.83203e-12
	8.72	1.22194e-11	8.72	2.52366e-11	8.72	9.6353e-12
	8.725	1.10726e-11	8.725	2.91419e-11	8.725	1.05325e-11
	8.73	9.44898e-12	8.73	2.61402e-11	8.73	1.03497e-11
	8.735	9.45852e-12	8.735	3.09062e-11	8.735	8.16107e-12
	8.74	1.14159e-11	8.74	2.73609e-11	8.74	9.49383e-12
	8.745	9.70409e-12	8.745	2.0175e-11	8.745	7.35283e-12
	8.75	9.21057e-12	8.75	3.0477e-11	8.75	9.34443e-12
	8.755	1.14016e-11	8.755	3.26633e-11	8.755	9.83317e-12
	8.76	1.28345e-11	8.76	2.44379e-11	8.76	9.38893e-12
	8.765	8.46908e-12	8.765	2.0566e-11	8.765	7.7502e-12
	8.77	9.33931e-12	8.77	2.39086e-11	8.77	7.13587e-12
	8.775	1.13659e-11	8.775	2.98095e-11	8.775	1.1584e-11
	8.78	8.7528e-12	8.78	2.84481e-11	8.78	6.85613e-12
	8.785	9.99496e-12	8.785	3.15762e-11	8.785	9.3325e-12
	8.79	9.45137e-12	8.79	3.12638e-11	8.79	7.6262e-12
	8.795	1.46775e-11	8.795	2.52342e-11	8.795	1.29215e-11
	8.8	8.48101e-12	8.8	2.63548e-11	8.8	8.16267e-12
	8.805	9.40607e-12	8.805	2.52748e-11	8.805	1.11612e-11
	8.81	1.07889e-11	8.81	3.21388e-11	8.81	6.29427e-12
	8.815	7.43673e-12	8.815	2.19321e-11	8.815	9.4692e-12
	8.82	8.19967e-12	8.82	2.79355e-11	8.82	8.8493e-12
	8.825	1.0901e-11	8.825	2.94232e-11	8.825	9.14257e-12
	8.83	8.67174e-12	8.83	3.12519e-11	8.83	9.35317e-12
	8.835	1.26819e-11	8.835	1.50847e-11	8.835	9.3039e-12
	8.84	8.07808e-12	8.84	2.89392e-11	8.84	9.84113e-12
	8.845	1.01118e-11	8.845	2.56872e-11	8.845	8.70387e-12
	8.85	1.23005e-11	8.85	3.3114e-11	8.85	8.27947e-12
	8.855	1.11775e-11	8.855	2.85792e-11	8.855	1.11405e-11
	8.86	9.90675e-12	8.86	2.66886e-11	8.86	7.18197e-12
	8.865	1.07817e-11	8.865	2.48361e-11	8.865	1.00573e-11
	8.87	8.95546e-12	8.87	2.66123e-11	8.87	9.53197e-12
	8.875	1.2186e-11	8.875	2.89083e-11	8.875	1.03982e-11
	8.88	6.74532e-12	8.88	2.72703e-11	8.88	6.5573e-12
	8.885	1.01952e-11	8.885	2.846e-11	8.885	9.13143e-12
	8.89	6.98374e-12	8.89	3.08824e-11	8.89	9.71713e-12
	8.895	9.03652e-12	8.895	2.3427e-11	8.895	1.08616e-11
	8.9	1.11203e-11	8.9	3.13354e-11	8.9	8.6236e-12
	8.905	1.28822e-11	8.905	2.19131e-11	8.905	7.7502e-12
	8.91	1.05147e-11	8.91	2.89798e-11	8.91	8.6228e-12
	8.915	9.42753e-12	8.915	2.30169e-11	8.915	8.61567e-12
	8.92	8.40233e-12	8.92	3.85785e-11	8.92	1.07662e-11
	8.925	7.90165e-12	8.925	2.52795e-11	8.925	9.92617e-12
	8.93	1.23029e-11	8.93	2.51031e-11	8.93	9.17197e-12
	8.935	8.03516e-12	8.935	2.29263e-11	8.935	9.91027e-12
	8.94	1.38812e-11	8.94	3.08657e-11	8.94	9.65597e-12
	8.945	1.06101e-11	8.945	2.98095e-11	8.945	9.29513e-12
	8.95	8.09e-12	8.95	3.01623e-11	8.95	1.0496e-11
	8.955	9.50144e-12	8.955	2.7585e-11	8.955	7.991e-12
	8.96	1.0889e-11	8.96	2.85053e-11	8.96	9.57727e-12
	8.965	7.51779e-12	8.965	2.65765e-11	8.965	9.62893e-12
	8.97	8.52392e-12	8.97	2.96903e-11	8.97	8.76267e-12
	8.975	1.19142e-11	8.975	2.29287e-11	8.975	6.89507e-12
	8.98	8.70512e-12	8.98	2.28977e-11	8.98	9.6647e-12
	8.985	6.98374e-12	8.985	2.87938e-11	8.985	8.55683e-12
	8.99	9.04129e-12	8.99	2.74706e-11	8.99	9.86257e-12
	8.995	9.7327e-12	8.995	3.20792e-11	8.995	1.07074e-11
	9	1.0982e-11	9	2.09761e-11	9	9.08137e-12
	9.005	7.23646e-12	9.005	2.39801e-11	9.005	8.61803e-12
	9.01	1.0777e-11	9.01	2.90322e-11	9.01	1.0194e-11
	9.015	9.52051e-12	9.015	3.57723e-11	9.015	9.04877e-12
	9.02	8.03755e-12	9.02	3.00622e-11	9.02	1.03283e-11
	9.025	7.79198e-12	9.025	2.90132e-11	9.025	7.61667e-12
	9.03	1.31993e-11	9.03	2.55918e-11	9.03	1.01662e-11
	9.035	6.19219e-12	9.035	2.37465e-11	9.035	8.893e-12
	9.04	7.36998e-12	9.04	2.81358e-11	9.04	1.01145e-11
	9.045	8.61214e-12	9.045	2.6722e-11	9.045	5.45423e-12
	9.05	1.58839e-11	9.05	2.9099e-11	9.05	1.00803e-11
	9.055	1.29704e-11	9.055	2.6319e-11	9.055	7.21297e-12
	9.06	1.0901e-11	9.06	2.64668e-11	9.06	1.13185e-11
	9.065	1.05886e-11	9.065	3.34644e-11	9.065	9.65673e-12
	9.07	1.06554e-11	9.07	2.81763e-11	9.07	8.5608e-12
	9.075	9.93059e-12	9.075	2.86436e-11	9.075	9.5145e-12
	9.08	1.03717e-11	9.08	2.12574e-11	9.08	7.39493e-12
	9.085	7.7586e-12	9.085	3.51477e-11	9.085	8.9868e-12
	9.09	1.1044e-11	9.09	2.79617e-11	9.09	8.92003e-12
	9.095	1.00689e-11	9.095	3.32952e-11	9.095	8.55367e-12
	9.1	8.64551e-12	9.1	2.01011e-11	9.1	1.10968e-11
	9.105	1.06554e-11	9.105	2.882e-11	9.105	8.95183e-12
	9.11	9.86622e-12	9.11	2.83623e-11	9.11	1.0287e-11
	9.115	1.24411e-11	9.115	2.64525e-11	9.115	6.9793e-12
	9.12	8.66936e-12	9.12	3.03411e-11	9.12	9.5884e-12
	9.125	7.2007e-12	9.125	2.98691e-11	9.125	8.1253e-12
	9.13	1.14159e-11	9.13	2.73681e-11	9.13	1.17135e-11
	9.135	1.23339e-11	9.135	2.8348e-11	9.135	8.81117e-12
	9.14	1.04289e-11	9.14	2.62761e-11	9.14	8.73567e-12
	9.145	7.668e-12	9.145	3.12996e-11	9.145	8.04343e-12
	9.15	1.07102e-11	9.15	1.71375e-11	9.15	8.51153e-12
	9.155	3.24057e-12	9.155	2.96283e-11	9.155	8.7762e-12
	9.16	1.34067e-11	9.16	2.75183e-11	9.16	1.11898e-11
	9.165	7.90642e-12	9.165	3.12781e-11	9.165	9.22363e-12
	9.17	1.25055e-11	9.17	1.93882e-11	9.17	9.02493e-12
	9.175	1.04837e-11	9.175	2.98119e-11	9.175	8.231e-12
	9.18	9.06752e-12	9.18	3.12948e-11	9.18	9.94363e-12
	9.185	7.1697e-12	9.185	3.29566e-11	9.185	8.9248e-12
	9.19	1.04289e-11	9.19	2.59376e-11	9.19	8.54413e-12
	9.195	9.80661e-12	9.195	2.44832e-11	9.195	1.04133e-11
	9.2	1.08866e-11	9.2	2.36654e-11	9.2	9.7688e-12
	9.205	1.14684e-11	9.205	2.86031e-11	9.205	1.04912e-11
	9.21	1.06411e-11	9.21	2.96354e-11	9.21	7.47443e-12
	9.215	9.50621e-12	9.215	2.72536e-11	9.215	8.08717e-12
	9.22	8.78618e-12	9.22	2.50411e-11	9.22	9.6313e-12
	9.225	9.387e-12	9.225	3.14951e-11	9.225	1.16126e-11
	9.23	9.79946e-12	9.23	3.04127e-11	9.23	9.98973e-12
	9.235	1.17068e-11	9.235	2.58517e-11	9.235	9.1195e-12
	9.24	6.70956e-12	9.24	2.78425e-11	9.24	7.99813e-12
	9.245	1.08986e-11	9.245	2.34365e-11	9.245	8.88587e-12
	9.25	8.29504e-12	9.25	3.11255e-11	9.25	9.24827e-12
	9.255	9.98543e-12	9.255	2.87294e-11	9.255	9.1084e-12
	9.26	8.22351e-12	9.26	2.76303e-11	9.26	9.3627e-12
	9.265	8.05185e-12	9.265	1.8754e-11	9.265	8.86917e-12
	9.27	8.75996e-12	9.27	2.32792e-11	9.27	8.18173e-12
	9.275	9.80185e-12	9.275	3.06273e-11	9.275	9.60747e-12
	9.28	1.28894e-11	9.28	2.32768e-11	9.28	7.17323e-12
	9.285	1.31922e-11	9.285	2.97332e-11	9.285	1.02226e-11
	9.29	7.55117e-12	9.29	2.96855e-11	9.29	7.9457e-12
	9.295	7.69184e-12	9.295	2.71153e-11	9.295	1.36479e-11
	9.3	1.10869e-11	9.3	2.67267e-11	9.3	8.41777e-12
	9.305	6.88837e-12	9.305	2.40755e-11	9.305	1.14711e-11
	9.31	9.32978e-12	9.31	3.27539e-11	9.31	6.09873e-12
	9.315	1.07484e-11	9.315	2.46978e-11	9.315	9.15923e-12
	9.32	8.38802e-12	9.32	3.04914e-11	9.32	8.5497e-12
	9.325	8.13291e-12	9.325	2.27499e-11	9.325	9.09487e-12
	9.33	1.01523e-11	9.33	3.18766e-11	9.33	1.00875e-11
	9.335	9.64687e-12	9.335	1.97816e-11	9.335	9.24907e-12
	9.34	7.15301e-12	9.34	2.73728e-11	9.34	9.45567e-12
	9.345	9.06275e-12	9.345	2.0802e-11	9.345	9.91743e-12
	9.35	1.05028e-11	9.35	3.27706e-11	9.35	6.82273e-12
	9.355	1.09629e-11	9.355	2.53296e-11	9.355	1.02107e-11
	9.36	9.83761e-12	9.36	2.5239e-11	9.36	7.91233e-12
	9.365	1.13516e-11	9.365	2.70915e-11	9.365	1.11143e-11
	9.37	7.86112e-12	9.37	2.81095e-11	9.37	8.94783e-12
	9.375	8.20444e-12	9.375	2.75612e-11	9.375	1.04936e-11
	9.38	1.10631e-11	9.38	2.80404e-11	9.38	7.30913e-12
	9.385	9.05798e-12	9.385	2.57444e-11	9.385	9.3627e-12
	9.39	1.21741e-11	9.39	3.39341e-11	9.39	9.38337e-12
	9.395	9.51336e-12	9.395	2.20942e-11	9.395	1.1034e-11
	9.4	1.03407e-11	9.4	3.14927e-11	9.4	9.5447e-12
	9.405	8.90539e-12	9.405	2.32172e-11	9.405	7.89403e-12
	9.41	9.90198e-12	9.41	2.87747e-11	9.41	7.80503e-12
	9.415	1.18665e-11	9.415	2.38943e-11	9.415	9.76243e-12
	9.42	9.56104e-12	9.42	3.56555e-11	9.42	8.87313e-12
	9.425	1.17879e-11	9.425	2.39086e-11	9.425	1.01193e-11
	9.43	8.20921e-12	9.43	2.42591e-11	9.43	8.68083e-12
	9.435	9.57296e-12	9.435	2.41518e-11	9.435	1.07527e-11
	9.44	1.00117e-11	9.44	2.4724e-11	9.44	8.37247e-12
	9.445	9.84238e-12	9.445	3.1817e-11	9.445	9.19263e-12
	9.45	1.04527e-11	9.45	3.10492e-11	9.45	1.03092e-11
	9.455	1.12777e-11	9.455	2.49505e-11	9.455	7.53483e-12
	9.46	1.23672e-11	9.46	2.58303e-11	9.46	9.99213e-12
	9.465	1.12657e-11	9.465	2.53749e-11	9.465	1.06796e-11
	9.47	1.14064e-11	9.47	2.77114e-11	9.47	9.14413e-12
	9.475	9.18196e-12	9.475	2.491e-11	9.475	5.58613e-12
	9.48	1.2639e-11	9.48	2.79808e-11	9.48	8.45433e-12
	9.485	1.03049e-11	9.485	2.77019e-11	9.485	8.6387e-12
	9.49	9.11997e-12	9.49	2.79546e-11	9.49	8.8358e-12
	9.495	1.02715e-11	9.495	3.36361e-11	9.495	1.01288e-11
	9.5	1.4265e-11	9.5	2.07973e-11	9.5	9.1664e-12
	9.505	8.89585e-12	9.505	2.57874e-11	9.505	9.20137e-12
	9.51	1.05862e-11	9.51	2.46429e-11	9.51	9.21887e-12
	9.515	8.63836e-12	9.515	3.51167e-11	9.515	9.70523e-12
	9.52	1.10655e-11	9.52	2.85864e-11	9.52	1.08814e-11
	9.525	9.61349e-12	9.525	2.80023e-11	9.525	7.82967e-12
	9.53	9.22964e-12	9.53	2.92444e-11	9.53	9.4986e-12
	9.535	7.36044e-12	9.535	2.54822e-11	9.535	7.87973e-12
	9.54	1.08104e-11	9.54	2.46811e-11	9.54	1.05071e-11
	9.545	6.60227e-12	9.545	3.07441e-11	9.545	6.75757e-12
	9.55	7.47965e-12	9.55	2.57039e-11	9.55	8.6705e-12
	9.555	1.02095e-11	9.555	2.60377e-11	9.555	7.30673e-12
	9.56	7.11248e-12	9.56	2.60329e-11	9.56	1.15442e-11
	9.565	9.90436e-12	9.565	3.09467e-11	9.565	9.5582e-12
	9.57	1.12276e-11	9.57	2.25615e-11	9.57	7.76927e-12
	9.575	1.03907e-11	9.575	3.14426e-11	9.575	8.59657e-12
	9.58	1.09796e-11	9.58	2.07472e-11	9.58	8.2167e-12
	9.585	9.79946e-12	9.585	3.85976e-11	9.585	8.79367e-12
	9.59	9.50859e-12	9.59	2.61784e-11	9.59	9.12827e-12
	9.595	9.47044e-12	9.595	3.51e-11	9.595	8.77063e-12
	9.6	9.92105e-12	9.6	1.97172e-11	9.6	1.11977e-11
	9.605	1.09582e-11	9.605	2.52771e-11	9.605	9.53197e-12
	9.61	1.11823e-11	9.61	3.2475e-11	9.61	1.02115e-11
	9.615	1.16114e-11	9.615	2.43711e-11	9.615	8.4861e-12
	9.62	1.04766e-11	9.62	2.67482e-11	9.62	8.99157e-12
	9.625	1.12872e-11	9.625	2.52557e-11	9.625	7.67073e-12
	9.63	8.99361e-12	9.63	2.7914e-11	9.63	1.22078e-11
	9.635	7.31752e-12	9.635	2.83527e-11	9.635	7.81377e-12
	9.64	1.30992e-11	9.64	1.94407e-11	9.64	9.14257e-12
	9.645	8.16868e-12	9.645	3.21054e-11	9.645	7.5984e-12
	9.65	1.10225e-11	9.65	2.32077e-11	9.65	8.34863e-12
	9.655	1.12228e-11	9.655	3.01313e-11	9.655	1.12875e-11
	9.66	9.19388e-12	9.66	2.80786e-11	9.66	1.04968e-11
	9.665	7.92072e-12	9.665	3.01909e-11	9.665	8.79923e-12
	9.67	9.76847e-12	9.67	1.74809e-11	9.67	7.93377e-12
	9.675	1.0808e-11	9.675	2.95567e-11	9.675	8.2755e-12
	9.68	9.77085e-12	9.68	2.30718e-11	9.68	9.28243e-12
	9.685	8.26881e-12	9.685	3.06106e-11	9.685	8.9264e-12
	9.69	9.62542e-12	9.69	2.73561e-11	9.69	7.96953e-12
	9.695	1.03621e-11	9.695	2.35343e-11	9.695	1.02274e-11
	9.7	1.22909e-11	9.7	2.69485e-11	9.7	9.92297e-12
	9.705	6.24226e-12	9.705	2.69175e-11	9.705	1.08957e-11
	9.71	1.12467e-11	9.71	2.61068e-11	9.71	7.83603e-12
	9.715	1.24531e-11	9.715	2.65384e-11	9.715	8.34543e-12
	9.72	8.15199e-12	9.72	3.1426e-11	9.72	1.05437e-11
	9.725	8.934e-12	9.725	3.60203e-11	9.725	1.17405e-11
	9.73	8.93162e-12	9.73	2.74181e-11	9.73	1.03688e-11
	9.735	1.02334e-11	9.735	2.69103e-11	9.735	8.45033e-12
	9.74	8.98884e-12	9.74	2.43211e-11	9.74	1.01479e-11
	9.745	1.18594e-11	9.745	2.10142e-11	9.745	8.62837e-12
	9.75	1.32804e-11	9.75	3.15094e-11	9.75	8.83737e-12
	9.755	1.20644e-11	9.755	3.14069e-11	9.755	8.55843e-12
	9.76	1.07508e-11	9.76	2.47622e-11	9.76	9.1489e-12
	9.765	9.3107e-12	9.765	1.99127e-11	9.765	9.74417e-12
	9.77	9.19388e-12	9.77	2.25496e-11	9.77	7.5237e-12
	9.775	9.33454e-12	9.775	2.56324e-11	9.775	1.06247e-11
	9.78	8.92685e-12	9.78	2.9707e-11	9.78	8.01643e-12
	9.785	8.45955e-12	9.785	2.64645e-11	9.785	9.7704e-12
	9.79	9.28448e-12	9.79	2.88081e-11	9.79	7.5698e-12
	9.795	1.14231e-11	9.795	2.65884e-11	9.795	1.36479e-11
	9.8	1.34663e-11	9.8	2.33054e-11	9.8	9.14493e-12
	9.805	1.02191e-11	9.805	3.01266e-11	9.805	1.07153e-11
	9.81	7.25792e-12	9.81	3.11542e-11	9.81	6.84103e-12
	9.815	1.04003e-11	9.815	2.1174e-11	9.815	9.59317e-12
	9.82	9.41799e-12	9.82	3.25847e-11	9.82	9.799e-12
	9.825	1.04146e-11	9.825	2.37107e-11	9.825	8.5656e-12
	9.83	1.00498e-11	9.83	3.22437e-11	9.83	1.00485e-11
	9.835	8.92446e-12	9.835	1.45078e-11	9.835	8.70863e-12
	9.84	7.63224e-12	9.84	2.65861e-11	9.84	1.08107e-11
	9.845	1.05791e-11	9.845	1.93977e-11	9.845	8.7611e-12
	9.85	1.07007e-11	9.85	3.45206e-11	9.85	7.1621e-12
	9.855	9.09374e-12	9.855	2.38919e-11	9.855	9.48033e-12
	9.86	1.06983e-11	9.86	2.60067e-11	9.86	7.73827e-12
	9.865	9.59204e-12	9.865	2.60353e-11	9.865	1.13122e-11
	9.87	9.45614e-12	9.87	2.74205e-11	9.87	9.0583e-12
	9.875	9.01983e-12	9.875	2.92778e-11	9.875	9.45647e-12
	9.88	1.1013e-11	9.88	2.37679e-11	9.88	5.7904e-12
	9.885	9.55627e-12	9.885	2.9726e-11	9.885	9.64087e-12
	9.89	1.25723e-11	9.89	3.45826e-11	9.89	9.2284e-12
	9.895	8.44047e-12	9.895	2.0926e-11	9.895	1.01693e-11
	9.9	1.10035e-11	9.9	2.97141e-11	9.9	1.04992e-11
	9.905	7.68469e-12	9.905	2.5177e-11	9.905	8.5616e-12
	9.91	9.87099e-12	9.91	2.9099e-11	9.91	8.00847e-12
	9.915	1.12872e-11	9.915	2.51269e-11	9.915	7.84e-12
	9.92	8.4667e-12	9.92	3.24416e-11	9.92	9.93807e-12
	9.925	9.16765e-12	9.925	2.62046e-11	9.925	9.87847e-12
	9.93	9.24395e-12	9.93	2.48694e-11	9.93	8.715e-12
	9.935	9.13189e-12	9.935	2.25139e-11	9.935	9.61067e-12
	9.94	9.13666e-12	9.94	2.57468e-11	9.94	9.77277e-12
	9.945	9.33216e-12	9.945	2.91157e-11	9.945	9.741e-12
	9.95	1.20334e-11	9.95	2.71606e-11	9.95	8.0355e-12
	9.955	9.39415e-12	9.955	2.61855e-11	9.955	7.84637e-12
	9.96	1.05982e-11	9.96	2.7926e-11	9.96	1.03911e-11
	9.965	6.60704e-12	9.965	2.4333e-11	9.965	1.05524e-11
	9.97	1.25294e-11	9.97	2.70486e-11	9.97	8.79607e-12
	9.975	7.52972e-12	9.975	2.19274e-11	9.975	6.76633e-12
	9.98	1.18117e-11	9.98	2.84553e-11	9.98	7.59123e-12
	9.985	1.07102e-11	9.985	2.75326e-11	9.985	9.96193e-12
[truncated: 8,004 more rows]

## Sheet: Fig. S5_a
Figure S5_a	2thetha scan of STO(10u.c.)/SRO(20nm)/STO heterostructure
	2thetha (degree)	Intensity (a.u.)
	40	4
	40.02	2
	40.04	1
	40.06	2
	40.08	5
	40.1	3
	40.12	6
	40.14	1
	40.16	2
	40.18	4
	40.2	5
	40.22	7
	40.24	4
	40.26	4
	40.28	2
	40.3	4
	40.32	4
	40.34	3
	40.36	2
	40.38	6
	40.4	5
	40.42	5
	40.44	1
	40.46	2
	40.48	5
	40.5	3
	40.52	4
	40.54	5
	40.56	5
	40.58	4
	40.6	1
	40.62	1
	40.64	3
	40.66	4
	40.68	2
	40.7	2
	40.72	2
	40.74	5
	40.76	4
	40.78	2
	40.8	3
	40.82	2
	40.84	3
	40.86	6
	40.88	3
	40.9	2
	40.92	2
	40.94	4
	40.96	7
	40.98	3
	41	6
	41.02	8
	41.04	5
	41.06	4
	41.08	1
	41.1	9
	41.12	6
	41.14	5
	41.16	6
	41.18	6
	41.2	5
	41.22	4
	41.24	9
	41.26	7
	41.28	9
	41.3	4
	41.32	8
	41.34	8
	41.36	7
	41.38	16
	41.4	9
	41.42	11
	41.44	7
	41.46	6
	41.48	6
	41.5	7
	41.52	8
	41.54	4
	41.56	4
	41.58	13
	41.6	8
	41.62	4
	41.64	7
	41.66	4
	41.68	8
	41.7	7
	41.72	14
	41.74	10
	41.76	7
	41.78	19
	41.8	10
	41.82	11
	41.84	11
	41.86	8
	41.88	7
	41.9	11
	41.92	7
	41.94	13
	41.96	7
	41.98	5
	42	6
	42.02	4
	42.04	2
	42.06	4
	42.08	5
	42.1	7
	42.12	12
	42.14	8
	42.16	8
	42.18	9
	42.2	5
	42.22	6
	42.24	6
	42.26	14
	42.28	5
	42.3	9
	42.32	7
	42.34	2
	42.36	6
	42.38	5
	42.4	2
	42.42	4
	42.44	2
	42.46	4
	42.48	3
	42.5	4
	42.52	4
	42.54	10
	42.56	9
	42.58	8
	42.6	10
	42.62	12
	42.64	7
	42.66	9
	42.68	5
	42.7	5
	42.72	9
	42.74	4
	42.76	5
	42.78	6
	42.8	6
	42.82	8
	42.84	5
	42.86	6
	42.88	4
	42.9	4
	42.92	9
	42.94	6
	42.96	10
	42.98	10
	43	7
	43.02	1
	43.04	6
	43.06	8
	43.08	9
	43.1	3
	43.12	4
	43.14	4
	43.16	7
	43.18	11
	43.2	11
	43.22	9
	43.24	12
	43.26	11
	43.28	19
	43.3	18
	43.32	18
	43.34	17
	43.36	16
	43.38	11
	43.4	12
	43.42	12
	43.44	15
	43.46	12
	43.48	11
	43.5	6
	43.52	9
	43.54	11
	43.56	9
	43.58	9
	43.6	20
	43.62	25
	43.64	25
	43.66	21
	43.68	34
	43.7	35
	43.72	35
	43.74	45
	43.76	39
	43.78	49
	43.8	32
	43.82	29
	43.84	35
	43.86	23
	43.88	25
	43.9	15
	43.92	10
	43.94	9
	43.96	15
	43.98	13
	44	20
	44.02	23
	44.04	29
	44.06	39
	44.08	39
	44.1	48
	44.12	58
	44.14	55
	44.16	61
	44.18	54
	44.2	56
	44.22	40
	44.24	49
	44.26	29
	44.28	29
	44.3	24
	44.32	11
	44.34	15
	44.36	14
	44.38	12
	44.4	13
	44.42	23
	44.44	29
	44.46	28
	44.48	36
	44.5	33
	44.52	49
	44.54	57
	44.56	59
	44.58	68
	44.6	56
	44.62	64
	44.64	45
	44.66	54
	44.68	40
	44.7	32
	44.72	24
	44.74	28
	44.76	16
	44.78	13
	44.8	7
	44.82	9
	44.84	11
	44.86	10
	44.88	14
	44.9	30
	44.92	26
	44.94	35
	44.96	35
	44.98	40
	45	42
	45.02	43
	45.04	49
	45.06	45
	45.08	52
	45.1	42
	45.12	49
	45.14	55
	45.16	65
	45.18	66
	45.2	70
	45.22	78
	45.24	99
	45.26	79
	45.28	81
	45.3	81
	45.32	85
	45.34	69
	45.36	57
	45.38	48
	45.4	44
	45.42	31
	45.44	47
	45.46	64
	45.48	138
	45.5	198
	45.52	371
	45.54	547
	45.56	837
	45.58	1174
	45.6	1647
	45.62	2166
	45.64	2874
	45.66	3624
	45.68	4343
	45.7	5402
	45.72	6501
	45.74	7623
	45.76	8726
	45.78	9975
	45.8	10909
	45.82	11931
	45.84	13081
	45.86	13878
	45.88	14625
	45.9	15001
	45.92	15472
	45.94	15286
	45.96	15184
	45.98	14608
	46	14015
	46.02	13183
	46.04	12336
	46.06	10817
	46.08	9694
	46.1	8234
	46.12	7180
	46.14	5780
	46.16	4426
	46.18	3248
	46.2	2503
	46.22	1742
	46.24	1322
	46.26	1227
	46.28	1530
	46.3	2226
	46.32	3645
	46.34	6214
	46.36	11311
	46.38	23988
	46.4	60075
	46.42	1482200
	46.44	4417500
	46.46	1068900
	46.48	84083
	46.5	26392
	46.52	13138
	46.54	7828
	46.56	6592
	46.58	5728
	46.6	3329
	46.62	2124
	46.64	1627
	46.66	1238
	46.68	1057
	46.7	832
	46.72	712
	46.74	600
	46.76	423
	46.78	318
	46.8	225
	46.82	196
	46.84	144
	46.86	129
	46.88	102
	46.9	108
	46.92	130
	46.94	164
	46.96	174
	46.98	159
	47	171
	47.02	192
	47.04	146
	47.06	166
	47.08	166
	47.1	136
	47.12	108
	47.14	130
	47.16	110
	47.18	82
	47.2	77
	47.22	86
	47.24	70
	47.26	68
	47.28	91
	47.3	82
	47.32	69
	47.34	63
	47.36	74
	47.38	70
	47.4	61
	47.42	77
	47.44	55
	47.46	38
	47.48	41
	47.5	45
	47.52	43
	47.54	28
	47.56	38
	47.58	40
	47.6	32
	47.62	35
	47.64	38
	47.66	39
	47.68	34
	47.7	35
	47.72	43
	47.74	32
	47.76	32
	47.78	31
	47.8	27
	47.82	26
	47.84	21
	47.86	23
	47.88	14
	47.9	14
	47.92	13
	47.94	17
	47.96	21
	47.98	17
	48	11
	48.02	19
	48.04	13
	48.06	21
	48.08	16
	48.1	22
	48.12	12
	48.14	12
	48.16	11
	48.18	8
	48.2	8
	48.22	4
	48.24	7
	48.26	9
	48.28	10
	48.3	5
	48.32	7
	48.34	9
	48.36	15
	48.38	13
	48.4	10
	48.42	9
	48.44	11
	48.46	8
	48.48	9
	48.5	7
	48.52	5
	48.54	9
	48.56	8
	48.58	11
	48.6	3
	48.62	12
	48.64	4
	48.66	6
	48.68	6
	48.7	8
	48.72	7
	48.74	6
	48.76	3
	48.78	5
	48.8	7
	48.82	7
	48.84	5
	48.86	6
	48.88	2
	48.9	6
	48.92	3
	48.94	9
	48.96	4
	48.98	3
	49	5
	49.02	6
	49.04	2
	49.06	4
	49.08	6
	49.1	4
	49.12	3
	49.14	5
	49.16	9
	49.18	10
	49.2	8
	49.22	5
	49.24	8
	49.26	9
	49.28	6
	49.3	8
	49.32	4
	49.34	5
	49.36	1
	49.38	2
	49.4	3
	49.42	6
	49.44	5
	49.46	6
	49.48	4
	49.5	5
	49.52	6
	49.54	12
	49.56	3
	49.58	3
	49.6	5
	49.62	8
	49.64	7
	49.66	6
	49.68	5
	49.7	2
	49.72	5
	49.74	6
	49.76	5
	49.78	3
	49.8	5
	49.82	2
	49.84	2
	49.86	5
	49.88	7
	49.9	4
	49.92	3
	49.94	3
	49.96	5
	49.98	6
	50	6

## Sheet: Fig. S5_b
Figure S5_b	Resiprocal space map (103) of STO(10u.c.)/SRO(20nm)/STO heterostructure
	Qx	Qz	Intensity (a.u.)
	1.00306	2.90694	27.25
	1.00403	2.90694	1
	0.99918	2.90812	51.25
	1.00015	2.90812	61
	1.00112	2.90812	44.25
	1.00209	2.90812	22.75
	1.00306	2.90812	24.6667
	0.99627	2.9093	24.75
	0.99724	2.9093	24.75
	0.99821	2.9093	39.75
	0.99918	2.9093	55.3333
	1.00015	2.9093	61.3333
	1.00112	2.9093	44
	1.00209	2.9093	25.8333
	1.00306	2.9093	23.5
	1.00403	2.9093	24.5
	0.99239	2.91048	22.5
	0.99336	2.91048	22.5
	0.99433	2.91048	25.75
	0.9953	2.91048	24.25
	0.99627	2.91048	23.8333
	0.99724	2.91048	26.3333
	0.99821	2.91048	36.3333
	0.99918	2.91048	60.1667
	1.00015	2.91048	67.6667
	1.00112	2.91048	43.3333
	1.00209	2.91048	24.8333
	1.00306	2.91048	21.8333
	1.00403	2.91048	23.6667
	0.98948	2.91165	25.75
	0.99045	2.91165	27.75
	0.99142	2.91165	25.25
	0.99239	2.91165	22.3333
	0.99336	2.91165	21.6667
	0.99433	2.91165	24.8333
	0.9953	2.91165	23.8333
	0.99627	2.91165	26
	0.99724	2.91165	27
	0.99821	2.91165	41.5
	0.99918	2.91165	64.1667
	1.00015	2.91165	67.6667
	1.00112	2.91165	44.3333
	1.00209	2.91165	32.5
	1.00306	2.91165	24.1667
	1.00403	2.91165	24.1667
	1.005	2.91165	24.75
	0.98559	2.91283	23.5
	0.98656	2.91283	26.5
	0.98754	2.91283	26
	0.98851	2.91283	24.5
	0.98948	2.91283	24.5
	0.99045	2.91283	25.5
	0.99142	2.91283	24.1667
	0.99239	2.91283	21.3333
	0.99336	2.91283	19.1667
	0.99433	2.91283	23.8333
	0.9953	2.91283	24.5
	0.99627	2.91283	25.1667
	0.99724	2.91283	27.1667
	0.99821	2.91283	43.1667
	0.99918	2.91283	64.1667
	1.00015	2.91283	62.6667
	1.00112	2.91283	45.5
	1.00209	2.91283	32.3333
	1.00306	2.91283	23.5
	1.00403	2.91283	23
	1.005	2.91283	24.5
	0.98268	2.91401	24.25
	0.98365	2.91401	24.5
	0.98462	2.91401	23.5
	0.98559	2.91401	23.5
	0.98656	2.91401	25.6667
	0.98754	2.91401	24.8333
	0.98851	2.91401	22
	0.98948	2.91401	21.1667
	0.99045	2.91401	23
	0.99142	2.91401	23.5
	0.99239	2.91401	21.8333
	0.99336	2.91401	19.5
	0.99433	2.91401	21.3333
	0.9953	2.91401	23.1667
	0.99627	2.91401	24.6667
	0.99724	2.91401	26.3333
	0.99821	2.91401	42.3333
	0.99918	2.91401	61.3333
	1.00015	2.91401	59.3333
	1.00112	2.91401	43.3333
	1.00209	2.91401	33
	1.00306	2.91401	26
	1.00403	2.91401	24.8333
	1.005	2.91401	26.1667
	0.9788	2.91519	23
	0.97977	2.91519	21.5
	0.98074	2.91519	28.25
	0.98171	2.91519	28.8333
	0.98268	2.91519	25.8333
	0.98365	2.91519	24.6667
	0.98462	2.91519	24.5
	0.98559	2.91519	25.6667
	0.98656	2.91519	25
	0.98754	2.91519	24.6667
	0.98851	2.91519	21.8333
	0.98948	2.91519	22
	0.99045	2.91519	22.6667
	0.99142	2.91519	24.8333
	0.99239	2.91519	24.5
	0.99336	2.91519	20.6667
	0.99433	2.91519	22
	0.9953	2.91519	23.8333
	0.99627	2.91519	22.6667
	0.99724	2.91519	26.5
	0.99821	2.91519	36.3333
	0.99918	2.91519	52.1667
	1.00015	2.91519	52.3333
	1.00112	2.91519	42.3333
	1.00209	2.91519	32
	1.00306	2.91519	25.6667
	1.00403	2.91519	22.5
	1.005	2.91519	24.8333
	1.00598	2.91519	26.75
	0.97492	2.91636	24.5
	0.97589	2.91636	26.5
	0.97686	2.91636	24.5
	0.97783	2.91636	24.5
	0.9788	2.91636	23.8333
	0.97977	2.91636	21.3333
	0.98074	2.91636	25.8333
	0.98171	2.91636	28.5
	0.98268	2.91636	26
	0.98365	2.91636	22.1667
	0.98462	2.91636	23.6667
	0.98559	2.91636	25.8333
	0.98656	2.91636	25.3333
	0.98754	2.91636	25.5
	0.98851	2.91636	23.3333
	0.98948	2.91636	23.5
	0.99045	2.91636	25.8333
	0.99142	2.91636	26.3333
	0.99239	2.91636	27.3333
	0.99336	2.91636	25.1667
	0.99433	2.91636	23.6667
	0.9953	2.91636	21
	0.99627	2.91636	20.8333
	0.99724	2.91636	27.1667
	0.99821	2.91636	30.3333
	0.99918	2.91636	44.8333
	1.00015	2.91636	52.3333
	1.00112	2.91636	39.3333
	1.00209	2.91636	30.3333
	1.00306	2.91636	25
	1.00403	2.91636	22
	1.005	2.91636	24.6667
	1.00598	2.91636	24.6667
	0.97201	2.91754	23
	0.97298	2.91754	24.25
	0.97395	2.91754	22.5
	0.97492	2.91754	22.6667
	0.97589	2.91754	26.5
	0.97686	2.91754	25.3333
	0.97783	2.91754	24.5
	0.9788	2.91754	25.3333
	0.97977	2.91754	22.8333
	0.98074	2.91754	22.3333
	0.98171	2.91754	25.3333
	0.98268	2.91754	27
	0.98365	2.91754	24.3333
	0.98462	2.91754	23.3333
	0.98559	2.91754	24
	0.98656	2.91754	24.5
	0.98754	2.91754	25
	0.98851	2.91754	24.8333
	0.98948	2.91754	25
	0.99045	2.91754	28.6667
	0.99142	2.91754	28.3333
	0.99239	2.91754	27.6667
	0.99336	2.91754	28.6667
	0.99433	2.91754	25.6667
	0.9953	2.91754	22.1667
	0.99627	2.91754	20.6667
	0.99724	2.91754	26.5
	0.99821	2.91754	32
	0.99918	2.91754	42.1667
	1.00015	2.91754	42.5
	1.00112	2.91754	34.5
	1.00209	2.91754	31.5
	1.00306	2.91754	24.5
	1.00403	2.91754	21.3333
	1.005	2.91754	24.1667
	1.00598	2.91754	24.3333
	1.00695	2.91754	22
	0.96812	2.91872	23.25
	0.9691	2.91872	22.75
	0.97007	2.91872	22.75
	0.97104	2.91872	24
	0.97201	2.91872	24.3333
	0.97298	2.91872	23.5
	0.97395	2.91872	20.8333
	0.97492	2.91872	21
	0.97589	2.91872	23.8333
	0.97686	2.91872	23
	0.97783	2.91872	24.3333
	0.9788	2.91872	26.5
	0.97977	2.91872	25.5
	0.98074	2.91872	19.3333
	0.98171	2.91872	22.3333
	0.98268	2.91872	25.1667
	0.98365	2.91872	25.3333
	0.98462	2.91872	22.3333
	0.98559	2.91872	23.1667
	0.98656	2.91872	25.3333
	0.98754	2.91872	24.1667
	0.98851	2.91872	24
	0.98948	2.91872	25.8333
	0.99045	2.91872	29.8333
	0.99142	2.91872	25.1667
	0.99239	2.91872	27.5
	0.99336	2.91872	30.5
	0.99433	2.91872	24
	0.9953	2.91872	20.5
	0.99627	2.91872	21.3333
	0.99724	2.91872	25.8333
	0.99821	2.91872	29.3333
	0.99918	2.91872	35.5
	1.00015	2.91872	36.5
	1.00112	2.91872	31.3333
	1.00209	2.91872	26.8333
	1.00306	2.91872	23.5
	1.00403	2.91872	21.8333
	1.005	2.91872	25.5
	1.00598	2.91872	25.1667
	1.00695	2.91872	24.1667
	0.96424	2.9199	29
	0.96521	2.9199	27.5
	0.96618	2.9199	24.75
	0.96715	2.9199	24.5
	0.96812	2.9199	25.1667
	0.9691	2.9199	24.6667
	0.97007	2.9199	25.8333
	0.97104	2.9199	28
	0.97201	2.9199	26.1667
	0.97298	2.9199	23.1667
	0.97395	2.9199	20.5
	0.97492	2.9199	20.6667
	0.97589	2.9199	23.8333
	0.97686	2.9199	24.8333
	0.97783	2.9199	24.6667
	0.9788	2.9199	27.5
	0.97977	2.9199	29.8333
	0.98074	2.9199	22
	0.98171	2.9199	21.1667
	0.98268	2.9199	23.6667
	0.98365	2.9199	27.1667
	0.98462	2.9199	23.1667
	0.98559	2.9199	20.8333
	0.98656	2.9199	22.3333
	0.98754	2.9199	22.5
	0.98851	2.9199	25.8333
	0.98948	2.9199	25.5
	0.99045	2.9199	28.1667
	0.99142	2.9199	23.8333
	0.99239	2.9199	26.3333
	0.99336	2.9199	29.1667
	0.99433	2.9199	24.1667
	0.9953	2.9199	23.5
	0.99627	2.9199	21.8333
	0.99724	2.9199	25.3333
	0.99821	2.9199	30
	0.99918	2.9199	33.8333
	1.00015	2.9199	33
	1.00112	2.9199	27.6667
	1.00209	2.9199	26.8333
	1.00306	2.9199	24.5
	1.00403	2.9199	24.6667
	1.005	2.9199	27.8333
	1.00598	2.9199	27.1667
	1.00695	2.9199	25.6667
	0.96133	2.92108	29.75
	0.9623	2.92108	24.25
	0.96327	2.92108	24.75
	0.96424	2.92108	28.6667
	0.96521	2.92108	27.1667
	0.96618	2.92108	23.5
	0.96715	2.92108	25.5
	0.96812	2.92108	25
	0.9691	2.92108	23.1667
	0.97007	2.92108	26.5
	0.97104	2.92108	28.5
	0.97201	2.92108	25.5
	0.97298	2.92108	23.8333
	0.97395	2.92108	25.1667
	0.97492	2.92108	25.1667
	0.97589	2.92108	23.3333
	0.97686	2.92108	24.1667
	0.97783	2.92108	24.5
	0.9788	2.92108	28
	0.97977	2.92108	29.6667
	0.98074	2.92108	26
	0.98171	2.92108	22.8333
	0.98268	2.92108	22.5
	0.98365	2.92108	25.6667
	0.98462	2.92108	24.6667
	0.98559	2.92108	23.5
	0.98656	2.92108	25.1667
	0.98754	2.92108	25.5
	0.98851	2.92108	26.5
	0.98948	2.92108	29.1667
	0.99045	2.92108	29.3333
	0.99142	2.92108	25.6667
	0.99239	2.92108	26.3333
	0.99336	2.92108	26.6667
	0.99433	2.92108	22.3333
	0.9953	2.92108	23.8333
	0.99627	2.92108	23.3333
	0.99724	2.92108	25.1667
	0.99821	2.92108	28.1667
	0.99918	2.92108	30
	1.00015	2.92108	33.3333
	1.00112	2.92108	30.1667
	1.00209	2.92108	26
	1.00306	2.92108	24.5
	1.00403	2.92108	25
	1.005	2.92108	28.1667
	1.00598	2.92108	28.5
	1.00695	2.92108	26.3333
	1.00792	2.92108	27
	0.95745	2.92225	21.5
	0.95842	2.92225	21.75
	0.95939	2.92225	22.75
	0.96036	2.92225	28
	0.96133	2.92225	28.5
	0.9623	2.92225	24.5
	0.96327	2.92225	23.5
	0.96424	2.92225	27
	0.96521	2.92225	25.5
	0.96618	2.92225	22.8333
	0.96715	2.92225	26.6667
	0.96812	2.92225	26.1667
	0.9691	2.92225	24.1667
	0.97007	2.92225	26.3333
	0.97104	2.92225	28.6667
	0.97201	2.92225	25
	0.97298	2.92225	25.5
	0.97395	2.92225	27.5
	0.97492	2.92225	27.5
	0.97589	2.92225	24.5
	0.97686	2.92225	25.1667
	0.97783	2.92225	25.1667
	0.9788	2.92225	26.5
	0.97977	2.92225	30.1667
	0.98074	2.92225	28.3333
	0.98171	2.92225	25.1667
	0.98268	2.92225	23.3333
	0.98365	2.92225	23.1667
	0.98462	2.92225	23.6667
	0.98559	2.92225	23
	0.98656	2.92225	25
	0.98754	2.92225	27.3333
	0.98851	2.92225	28.3333
	0.98948	2.92225	30
	0.99045	2.92225	26.5
	0.99142	2.92225	25.1667
	0.99239	2.92225	22.6667
	0.99336	2.92225	27.6667
	0.99433	2.92225	26.3333
	0.9953	2.92225	27.5
	0.99627	2.92225	25.3333
	0.99724	2.92225	26.1667
	0.99821	2.92225	29.3333
	0.99918	2.92225	34
	1.00015	2.92225	36.8333
	1.00112	2.92225	33.6667
	1.00209	2.92225	29.5
	1.00306	2.92225	28
	1.00403	2.92225	28.6667
	1.005	2.92225	28.5
	1.00598	2.92225	28.5
	1.00695	2.92225	26.5
	1.00792	2.92225	27.1667
	0.95357	2.92343	21.5
	0.95454	2.92343	23.75
	0.95551	2.92343	23.75
	0.95648	2.92343	27
	0.95745	2.92343	23.1667
	0.95842	2.92343	23.5
	0.95939	2.92343	25
	0.96036	2.92343	27
	0.96133	2.92343	28
	0.9623	2.92343	24.8333
	0.96327	2.92343	21.1667
	0.96424	2.92343	24.5
	0.96521	2.92343	24.1667
	0.96618	2.92343	22
	0.96715	2.92343	26.5
	0.96812	2.92343	25.8333
	0.9691	2.92343	23.1667
	0.97007	2.92343	24.1667
	0.97104	2.92343	26.5
	0.97201	2.92343	24
	0.97298	2.92343	25.5
	0.97395	2.92343	28.5
	0.97492	2.92343	28.6667
	0.97589	2.92343	24
	0.97686	2.92343	23.3333
	0.97783	2.92343	24
	0.9788	2.92343	27
	0.97977	2.92343	28.8333
	0.98074	2.92343	28.5
	0.98171	2.92343	25.3333
	0.98268	2.92343	24.8333
	0.98365	2.92343	21.8333
	0.98462	2.92343	22.8333
	0.98559	2.92343	24.1667
	0.98656	2.92343	26.3333
	0.98754	2.92343	28.6667
	0.98851	2.92343	27.5
	0.98948	2.92343	29.3333
	0.99045	2.92343	26.5
	0.99142	2.92343	28.1667
	0.99239	2.92343	24.6667
	0.99336	2.92343	28.6667
	0.99433	2.92343	24.6667
	0.9953	2.92343	25.6667
	0.99627	2.92343	25.5
	0.99724	2.92343	26.1667
	0.99821	2.92343	29.5
	0.99918	2.92343	37.6667
	1.00015	2.92343	42.6667
	1.00112	2.92343	38.8333
	1.00209	2.92343	29.5
	1.00306	2.92343	28.5
	1.00403	2.92343	28.6667
	1.005	2.92343	27.8333
	1.00598	2.92343	28.8333
	1.00695	2.92343	27.1667
	1.00792	2.92343	28.5
	1.00889	2.92343	24
	0.95065	2.92461	27
	0.95163	2.92461	24.5
	0.9526	2.92461	28
	0.95357	2.92461	24.6667
	0.95454	2.92461	25
	0.95551	2.92461	24
	0.95648	2.92461	26.1667
	0.95745	2.92461	25.5
	0.95842	2.92461	26.1667
	0.95939	2.92461	27.3333
	0.96036	2.92461	26.5
	0.96133	2.92461	27.6667
	0.9623	2.92461	26.8333
	0.96327	2.92461	24
	0.96424	2.92461	23.3333
	0.96521	2.92461	22.5
	0.96618	2.92461	22.5
	0.96715	2.92461	23
	0.96812	2.92461	24.6667
	0.9691	2.92461	24.3333
	0.97007	2.92461	23.8333
	0.97104	2.92461	24.6667
	0.97201	2.92461	21.8333
	0.97298	2.92461	22.1667
	0.97395	2.92461	23.8333
	0.97492	2.92461	23.5
	0.97589	2.92461	21.3333
	0.97686	2.92461	23.6667
	0.97783	2.92461	26.3333
	0.9788	2.92461	27.1667
	0.97977	2.92461	28.1667
	0.98074	2.92461	29
	0.98171	2.92461	27.6667
	0.98268	2.92461	26.8333
	0.98365	2.92461	21.3333
	0.98462	2.92461	21.1667
	0.98559	2.92461	23.1667
	0.98656	2.92461	24
	0.98754	2.92461	25.8333
	0.98851	2.92461	27.5
	0.98948	2.92461	26.8333
	0.99045	2.92461	22.3333
	0.99142	2.92461	24.5
	0.99239	2.92461	24.1667
	0.99336	2.92461	28
	0.99433	2.92461	25.6667
	0.9953	2.92461	27.1667
	0.99627	2.92461	26.5
	0.99724	2.92461	26.6667
	0.99821	2.92461	30.8333
	0.99918	2.92461	46
	1.00015	2.92461	57.3333
	1.00112	2.92461	47.1667
	1.00209	2.92461	32
	1.00306	2.92461	31.1667
	1.00403	2.92461	28.8333
	1.005	2.92461	28
	1.00598	2.92461	29
	1.00695	2.92461	26.8333
	1.00792	2.92461	26.6667
	1.00889	2.92461	24.5
	0.94677	2.92579	22.5
	0.94774	2.92579	23.25
	0.94871	2.92579	23.25
	0.94968	2.92579	28
	0.95065	2.92579	28.5
	0.95163	2.92579	25.3333
	0.9526	2.92579	26
	0.95357	2.92579	24.6667
	0.95454	2.92579	25
	0.95551	2.92579	25.8333
	0.95648	2.92579	26.1667
	0.95745	2.92579	25.5
	0.95842	2.92579	27.1667
	0.95939	2.92579	28.5
	0.96036	2.92579	28.5
	0.96133	2.92579	29.6667
	0.9623	2.92579	29.3333
	0.96327	2.92579	25.3333
	0.96424	2.92579	23.1667
	0.96521	2.92579	21.3333
	0.96618	2.92579	24.1667
	0.96715	2.92579	22.1667
	0.96812	2.92579	23.8333
	0.9691	2.92579	24.3333
	0.97007	2.92579	27
	0.97104	2.92579	23.3333
	0.97201	2.92579	21.3333
	0.97298	2.92579	21.3333
	0.97395	2.92579	24
	0.97492	2.92579	23.6667
	0.97589	2.92579	20.5
	0.97686	2.92579	22.6667
	0.97783	2.92579	24.6667
	0.9788	2.92579	27.5
	0.97977	2.92579	28.5
	0.98074	2.92579	27
	0.98171	2.92579	25.6667
	0.98268	2.92579	24.5
	0.98365	2.92579	22.1667
	0.98462	2.92579	23.5
	0.98559	2.92579	26.6667
	0.98656	2.92579	24.3333
	0.98754	2.92579	23.1667
	0.98851	2.92579	24.8333
	0.98948	2.92579	24.5
	0.99045	2.92579	23.1667
	0.99142	2.92579	24.1667
	0.99239	2.92579	24.5
	0.99336	2.92579	25.5
	0.99433	2.92579	23.1667
	0.9953	2.92579	25.3333
	0.99627	2.92579	27
	0.99724	2.92579	28.3333
	0.99821	2.92579	34
	0.99918	2.92579	61.8333
	1.00015	2.92579	69
	1.00112	2.92579	58.8333
	1.00209	2.92579	35.5
	1.00306	2.92579	29.5
	1.00403	2.92579	28.3333
	1.005	2.92579	27.3333
	1.00598	2.92579	26
	1.00695	2.92579	24.5
	1.00792	2.92579	24.1667
	1.00889	2.92579	25.8333
	1.00986	2.92579	24.25
	0.94289	2.92696	21.5
	0.94386	2.92696	25.25
	0.94483	2.92696	25.25
	0.9458	2.92696	24.3333
	0.94677	2.92696	22.5
	0.94774	2.92696	22
	0.94871	2.92696	24.8333
	0.94968	2.92696	28.8333
	0.95065	2.92696	29
	0.95163	2.92696	25.5
	0.9526	2.92696	28
	0.95357	2.92696	27.5
	0.95454	2.92696	25.3333
	0.95551	2.92696	26.5
	0.95648	2.92696	28.6667
	0.95745	2.92696	26.8333
	0.95842	2.92696	25.6667
	0.95939	2.92696	26.1667
	0.96036	2.92696	28.1667
	0.96133	2.92696	29.5
	0.9623	2.92696	30
	0.96327	2.92696	28
	0.96424	2.92696	23.5
	0.96521	2.92696	19.6667
	0.96618	2.92696	22.6667
	0.96715	2.92696	19.6667
	0.96812	2.92696	21.8333
	0.9691	2.92696	23.5
	0.97007	2.92696	25.3333
	0.97104	2.92696	20.6667
	0.97201	2.92696	20.6667
	0.97298	2.92696	21.1667
	0.97395	2.92696	23.6667
	0.97492	2.92696	22.5
	0.97589	2.92696	20.1667
	0.97686	2.92696	22.8333
	0.97783	2.92696	25.5
	0.9788	2.92696	27.3333
	0.97977	2.92696	28.6667
	0.98074	2.92696	26.3333
	0.98171	2.92696	26.6667
	0.98268	2.92696	22
	0.98365	2.92696	21.5
	0.98462	2.92696	26
	0.98559	2.92696	28
	0.98656	2.92696	24.6667
	0.98754	2.92696	21.3333
	0.98851	2.92696	22.3333
	0.98948	2.92696	23.8333
	0.99045	2.92696	20
	0.99142	2.92696	19.5
	0.99239	2.92696	21.8333
	0.99336	2.92696	24.3333
	0.99433	2.92696	24.5
	0.9953	2.92696	26.3333
	0.99627	2.92696	25.8333
	0.99724	2.92696	28.5
	0.99821	2.92696	39.1667
	0.99918	2.92696	62.3333
	1.00015	2.92696	77.5
	1.00112	2.92696	68.5
	1.00209	2.92696	39
	1.00306	2.92696	30.1667
	1.00403	2.92696	28.5
	1.005	2.92696	25.5
	1.00598	2.92696	24.5
	1.00695	2.92696	24
	1.00792	2.92696	22.3333
	1.00889	2.92696	23.6667
	1.00986	2.92696	23
	0.94192	2.92814	1
	0.94289	2.92814	21.5
	0.94386	2.92814	24.6667
	0.94483	2.92814	25.8333
	0.9458	2.92814	26.1667
	0.94677	2.92814	25.3333
	0.94774	2.92814	25.1667
	0.94871	2.92814	28.3333
	0.94968	2.92814	31
	0.95065	2.92814	28.6667
	0.95163	2.92814	26.5
	0.9526	2.92814	25.5
	0.95357	2.92814	24.1667
	0.95454	2.92814	24.1667
	0.95551	2.92814	25.8333
	0.95648	2.92814	28
	0.95745	2.92814	26
	0.95842	2.92814	24.3333
	0.95939	2.92814	25.5
	0.96036	2.92814	27.6667
	0.96133	2.92814	27.8333
	0.9623	2.92814	28.3333
	0.96327	2.92814	27.5
	0.96424	2.92814	25.3333
	0.96521	2.92814	21.3333
	0.96618	2.92814	24.3333
	0.96715	2.92814	23.8333
	0.96812	2.92814	25.1667
	0.9691	2.92814	25.3333
	0.97007	2.92814	26
	0.97104	2.92814	22.1667
	0.97201	2.92814	22.8333
	0.97298	2.92814	23.5
	0.97395	2.92814	24.5
	0.97492	2.92814	24
	0.97589	2.92814	22.6667
	0.97686	2.92814	22.6667
	0.97783	2.92814	24.8333
	0.9788	2.92814	26.6667
	0.97977	2.92814	27.3333
	0.98074	2.92814	24
	0.98171	2.92814	24.3333
	0.98268	2.92814	20.5
	0.98365	2.92814	22.6667
	0.98462	2.92814	26.1667
	0.98559	2.92814	29.1667
	0.98656	2.92814	27.1667
	0.98754	2.92814	22.1667
	0.98851	2.92814	22
	0.98948	2.92814	23
	0.99045	2.92814	20.5
	0.99142	2.92814	19.5
	0.99239	2.92814	22.5
	0.99336	2.92814	25.6667
	0.99433	2.92814	25.5
	0.9953	2.92814	25.1667
	0.99627	2.92814	24
	0.99724	2.92814	29.5
	0.99821	2.92814	42.8333
	0.99918	2.92814	73.6667
	1.00015	2.92814	84.6667
	1.00112	2.92814	69.3333
	1.00209	2.92814	35.8333
	1.00306	2.92814	26.6667
	1.00403	2.92814	29.3333
	1.005	2.92814	25.3333
	1.00598	2.92814	24.1667
	1.00695	2.92814	26.3333
	1.00792	2.92814	25.1667
	1.00889	2.92814	25
	1.00986	2.92814	24
	0.94289	2.92932	21.5
	0.94386	2.92932	25.8333
	0.94483	2.92932	26.6667
	0.9458	2.92932	27.1667
	0.94677	2.92932	25.3333
	0.94774	2.92932	24.6667
	0.94871	2.92932	27.3333
	0.94968	2.92932	27
	0.95065	2.92932	25.8333
	0.95163	2.92932	27
	0.9526	2.92932	26.3333
	0.95357	2.92932	27.1667
	0.95454	2.92932	26.5
	0.95551	2.92932	27.3333
	0.95648	2.92932	27.5
	0.95745	2.92932	25
	0.95842	2.92932	22.5
	0.95939	2.92932	23.6667
	0.96036	2.92932	25.8333
	0.96133	2.92932	25.6667
	0.9623	2.92932	26
	0.96327	2.92932	28.6667
	0.96424	2.92932	28.6667
	0.96521	2.92932	25.5
	0.96618	2.92932	24.8333
	0.96715	2.92932	24
	0.96812	2.92932	25.6667
	0.9691	2.92932	26.3333
	0.97007	2.92932	23
	0.97104	2.92932	20.6667
	0.97201	2.92932	20.6667
	0.97298	2.92932	22
	0.97395	2.92932	24.1667
	0.97492	2.92932	23.6667
	0.97589	2.92932	24.1667
	0.97686	2.92932	23.8333
	0.97783	2.92932	26.8333
	0.9788	2.92932	26.8333
	0.97977	2.92932	27.5
	0.98074	2.92932	24.6667
	0.98171	2.92932	25
	0.98268	2.92932	21.5
	0.98365	2.92932	21
	0.98462	2.92932	24
	0.98559	2.92932	26.3333
	0.98656	2.92932	26.3333
	0.98754	2.92932	23.8333
	0.98851	2.92932	23.6667
	0.98948	2.92932	23.8333
	0.99045	2.92932	19.8333
	0.99142	2.92932	20.6667
	0.99239	2.92932	24.5
	0.99336	2.92932	27.3333
	0.99433	2.92932	27.1667
	0.9953	2.92932	25.8333
	0.99627	2.92932	22.6667
	0.99724	2.92932	26.3333
	0.99821	2.92932	50.8333
	0.99918	2.92932	81.3333
	1.00015	2.92932	90.8333
	1.00112	2.92932	75.5
	1.00209	2.92932	38.6667
	1.00306	2.92932	27.6667
	1.00403	2.92932	27.3333
	1.005	2.92932	23.3333
	1.00598	2.92932	23.3333
	1.00695	2.92932	25.5
	1.00792	2.92932	24.6667
	1.00889	2.92932	25
	1.00986	2.92932	25
	1.01083	2.92932	27
	0.94289	2.9305	1
	0.94386	2.9305	27.3333
	0.94483	2.9305	28.5
	0.9458	2.9305	28.5
	0.94677	2.9305	25.5
	0.94774	2.9305	24.8333
	0.94871	2.9305	24.1667
	0.94968	2.9305	22.6667
	0.95065	2.9305	23.3333
	0.95163	2.9305	25.6667
	0.9526	2.9305	22.6667
	0.95357	2.9305	23.1667
	0.95454	2.9305	24.8333
	0.95551	2.9305	24.3333
	0.95648	2.9305	23.5
	0.95745	2.9305	23.8333
	0.95842	2.9305	24
	0.95939	2.9305	24.6667
	0.96036	2.9305	28.3333
	0.96133	2.9305	27.8333
	0.9623	2.9305	25.6667
	0.96327	2.9305	27.8333
	0.96424	2.9305	28.5
	0.96521	2.9305	26.5
	0.96618	2.9305	25.6667
	0.96715	2.9305	25.8333
	0.96812	2.9305	27.3333
	0.9691	2.9305	29.1667
	0.97007	2.9305	25.8333
	0.97104	2.9305	23.8333
	0.97201	2.9305	22.8333
	0.97298	2.9305	22.3333
	0.97395	2.9305	23.6667
	0.97492	2.9305	25.6667
	0.97589	2.9305	24.5
	0.97686	2.9305	25
	0.97783	2.9305	28
	0.9788	2.9305	27
	0.97977	2.9305	27.6667
	0.98074	2.9305	24.8333
	0.98171	2.9305	24.5
	0.98268	2.9305	23.1667
	0.98365	2.9305	21.8333
	0.98462	2.9305	21.3333
	0.98559	2.9305	24.3333
	0.98656	2.9305	27.5
	0.98754	2.9305	25.3333
	0.98851	2.9305	24.8333
	0.98948	2.9305	24.6667
	0.99045	2.9305	23.6667
	0.99142	2.9305	26
	0.99239	2.9305	28.6667
	0.99336	2.9305	28
	0.99433	2.9305	24.8333
	0.9953	2.9305	23
	0.99627	2.9305	22.3333
	0.99724	2.9305	24
	0.99821	2.9305	48
	0.99918	2.9305	91
	1.00015	2.9305	95.5
	1.00112	2.9305	73
	1.00209	2.9305	35.1667
	1.00306	2.9305	27.1667
	1.00403	2.9305	25
	1.005	2.9305	23.8333
	1.00598	2.9305	25.1667
	1.00695	2.9305	26.1667
	1.00792	2.9305	26.6667
	1.00889	2.9305	26.6667
	1.00986	2.9305	25.6667
	1.01083	2.9305	24.6667
	0.94289	2.93167	1
	0.94386	2.93167	29.25
	0.94483	2.93167	26.1667
	0.9458	2.93167	27.6667
	0.94677	2.93167	25.5
	0.94774	2.93167	21.3333
	0.94871	2.93167	20.6667
	0.94968	2.93167	19.8333
	0.95065	2.93167	21.8333
	0.95163	2.93167	25.3333
	0.9526	2.93167	20.8333
	0.95357	2.93167	22
	0.95454	2.93167	26.6667
	0.95551	2.93167	27.1667
	0.95648	2.93167	26.3333
	0.95745	2.93167	24.6667
	0.95842	2.93167	25
	0.95939	2.93167	26
	0.96036	2.93167	28
	0.96133	2.93167	27.6667
	0.9623	2.93167	25.6667
	0.96327	2.93167	27
	0.96424	2.93167	25.5
	0.96521	2.93167	23.8333
	0.96618	2.93167	25
	0.96715	2.93167	25.8333
	0.96812	2.93167	24.6667
	0.9691	2.93167	26.1667
	0.97007	2.93167	23.6667
	0.97104	2.93167	22.5
	0.97201	2.93167	22
	0.97298	2.93167	20.1667
	0.97395	2.93167	22.8333
	0.97492	2.93167	26.8333
	0.97589	2.93167	24.6667
	0.97686	2.93167	24.6667
	0.97783	2.93167	28.5
	0.9788	2.93167	26
	0.97977	2.93167	29.5
	0.98074	2.93167	25.8333
	0.98171	2.93167	24.3333
	0.98268	2.93167	23.3333
	0.98365	2.93167	23.1667
	0.98462	2.93167	24.6667
	0.98559	2.93167	25.6667
	0.98656	2.93167	25.8333
	0.98754	2.93167	25.5
	0.98851	2.93167	25
	0.98948	2.93167	26.6667
	0.99045	2.93167	25.5
	0.99142	2.93167	26.3333
	0.99239	2.93167	25.8333
	0.99336	2.93167	28.1667
	0.99433	2.93167	26.3333
	0.9953	2.93167	22.6667
	0.99627	2.93167	22.5
	0.99724	2.93167	23
	0.99821	2.93167	54.1667
	0.99918	2.93167	90.5
	1.00015	2.93167	91
	1.00112	2.93167	71.5
	1.00209	2.93167	46
	1.00306	2.93167	28.1667
	1.00403	2.93167	23.5
	1.005	2.93167	23.1667
	1.00598	2.93167	24.8333
	1.00695	2.93167	24.8333
	1.00792	2.93167	24
	1.00889	2.93167	24.1667
	1.00986	2.93167	24.3333
	1.01083	2.93167	24.8333
	1.0118	2.93167	23.5
	0.94386	2.93285	30.5
	0.94483	2.93285	26.6667
	0.9458	2.93285	27.3333
	0.94677	2.93285	26.3333
	0.94774	2.93285	22.6667
	0.94871	2.93285	22.6667
	0.94968	2.93285	22.6667
	0.95065	2.93285	23.3333
	0.95163	2.93285	24.3333
	0.9526	2.93285	21.1667
	0.95357	2.93285	22.3333
	0.95454	2.93285	27.5
	0.95551	2.93285	26.3333
	0.95648	2.93285	26.6667
	0.95745	2.93285	28.1667
	0.95842	2.93285	28.3333
	0.95939	2.93285	25.1667
	0.96036	2.93285	26.5
	0.96133	2.93285	28
	0.9623	2.93285	24.8333
	0.96327	2.93285	25.6667
	0.96424	2.93285	24.5
	0.96521	2.93285	21.8333
	0.96618	2.93285	23.1667
	0.96715	2.93285	27
	0.96812	2.93285	25.6667
	0.9691	2.93285	26.3333
	0.97007	2.93285	26.1667
	0.97104	2.93285	25.3333
	0.97201	2.93285	22.1667
	0.97298	2.93285	21.5
	0.97395	2.93285	22.5
	0.97492	2.93285	24.8333
	0.97589	2.93285	23.8333
	0.97686	2.93285	25.5
	0.97783	2.93285	29.8333
	0.9788	2.93285	25.6667
	0.97977	2.93285	24.8333
	0.98074	2.93285	25.5
	0.98171	2.93285	24
	0.98268	2.93285	25.6667
	0.98365	2.93285	26.1667
	0.98462	2.93285	24.6667
	0.98559	2.93285	26.1667
	0.98656	2.93285	26.1667
	0.98754	2.93285	25.3333
	0.98851	2.93285	24.8333
	0.98948	2.93285	27.8333
	0.99045	2.93285	26.5
	0.99142	2.93285	24.3333
	0.99239	2.93285	25
	0.99336	2.93285	27.5
	0.99433	2.93285	25.6667
	0.9953	2.93285	21
	0.99627	2.93285	23.3333
	0.99724	2.93285	27.6667
	0.99821	2.93285	53.6667
	0.99918	2.93285	85.8333
	1.00015	2.93285	89
	1.00112	2.93285	69.5
	1.00209	2.93285	38.1667
	1.00306	2.93285	27.1667
	1.00403	2.93285	24.6667
	1.005	2.93285	24.1667
	1.00598	2.93285	29.1667
	1.00695	2.93285	29.1667
	1.00792	2.93285	26.8333
	1.00889	2.93285	22.8333
	1.00986	2.93285	22.6667
	1.01083	2.93285	25.1667
	1.0118	2.93285	23.1667
	0.94386	2.93403	1
	0.94483	2.93403	24.75
	0.9458	2.93403	25.3333
	0.94677	2.93403	28.3333
	0.94774	2.93403	25
	0.94871	2.93403	24.3333
	0.94968	2.93403	23.8333
	0.95065	2.93403	25.8333
	0.95163	2.93403	26.1667
	0.9526	2.93403	23.3333
	0.95357	2.93403	25.1667
	0.95454	2.93403	29.1667
	0.95551	2.93403	27.5
	0.95648	2.93403	26.3333
	0.95745	2.93403	27.3333
	0.95842	2.93403	27.5
	0.95939	2.93403	24.8333
	0.96036	2.93403	25.1667
	0.96133	2.93403	26.8333
	0.9623	2.93403	24.1667
	0.96327	2.93403	25.3333
	0.96424	2.93403	25.8333
	0.96521	2.93403	23.8333
	0.96618	2.93403	25.5
	0.96715	2.93403	29.8333
	0.96812	2.93403	26.6667
	0.9691	2.93403	23.6667
	0.97007	2.93403	24.1667
	0.97104	2.93403	23.6667
	0.97201	2.93403	20.5
	0.97298	2.93403	23.1667
	0.97395	2.93403	23.5
	0.97492	2.93403	22
	0.97589	2.93403	25.8333
	0.97686	2.93403	26.6667
	0.97783	2.93403	29.3333
	0.9788	2.93403	25.5
	0.97977	2.93403	23.3333
	0.98074	2.93403	25.3333
	0.98171	2.93403	24
	0.98268	2.93403	25
	0.98365	2.93403	26.6667
	0.98462	2.93403	25.3333
	0.98559	2.93403	26.8333
	0.98656	2.93403	25.1667
	0.98754	2.93403	25.1667
	0.98851	2.93403	26
	0.98948	2.93403	30.6667
	0.99045	2.93403	27.5
	0.99142	2.93403	21.5
	0.99239	2.93403	22
	0.99336	2.93403	26.6667
	0.99433	2.93403	25.6667
	0.9953	2.93403	21.8333
	0.99627	2.93403	24.6667
	0.99724	2.93403	33
	0.99821	2.93403	52.5
	0.99918	2.93403	85.1667
	1.00015	2.93403	90.3333
	1.00112	2.93403	67
	1.00209	2.93403	36.6667
	1.00306	2.93403	26.1667
	1.00403	2.93403	26.3333
	1.005	2.93403	24.8333
	1.00598	2.93403	28.1667
	1.00695	2.93403	27.6667
	1.00792	2.93403	25.6667
	1.00889	2.93403	23.5
	1.00986	2.93403	23.5
	1.01083	2.93403	25.3333
	1.0118	2.93403	23.6667
	1.01277	2.93403	24.5
	0.94483	2.93521	29.5
	0.9458	2.93521	25.5
	0.94677	2.93521	26.3333
	0.94774	2.93521	26
	0.94871	2.93521	25.6667
	0.94968	2.93521	25.1667
	0.95065	2.93521	26.3333
	0.95163	2.93521	26
	0.9526	2.93521	26
	0.95357	2.93521	26.6667
	0.95454	2.93521	28.5
	0.95551	2.93521	25.3333
	0.95648	2.93521	24.1667
	0.95745	2.93521	27.1667
	0.95842	2.93521	24
	0.95939	2.93521	22.5
	0.96036	2.93521	24.1667
	0.96133	2.93521	29.3333
	0.9623	2.93521	25.8333
	0.96327	2.93521	26.6667
	0.96424	2.93521	27.8333
	0.96521	2.93521	26
	0.96618	2.93521	26.5
	0.96715	2.93521	29.5
	0.96812	2.93521	27.6667
	0.9691	2.93521	22.1667
	0.97007	2.93521	23
	0.97104	2.93521	21.5
	0.97201	2.93521	25
	0.97298	2.93521	27.6667
	0.97395	2.93521	26.1667
	0.97492	2.93521	22.3333
	0.97589	2.93521	26.1667
	0.97686	2.93521	27.5
	0.97783	2.93521	27.3333
	0.9788	2.93521	24.8333
	0.97977	2.93521	22.8333
	0.98074	2.93521	26.3333
	0.98171	2.93521	24.6667
	0.98268	2.93521	25.3333
	0.98365	2.93521	24.3333
	0.98462	2.93521	23.5
	0.98559	2.93521	25.3333
	0.98656	2.93521	22.6667
	0.98754	2.93521	23
	0.98851	2.93521	24
	0.98948	2.93521	29.6667
	0.99045	2.93521	27
	0.99142	2.93521	21.8333
	0.99239	2.93521	24.3333
	0.99336	2.93521	25.3333
	0.99433	2.93521	24.3333
	0.9953	2.93521	22.5
	0.99627	2.93521	25.3333
	0.99724	2.93521	33.5
	0.99821	2.93521	48.5
	0.99918	2.93521	85.5
	1.00015	2.93521	91.8333
	1.00112	2.93521	71.6667
	1.00209	2.93521	34.8333
	1.00306	2.93521	27.8333
	1.00403	2.93521	26.1667
	1.005	2.93521	24.3333
	1.00598	2.93521	28.1667
	1.00695	2.93521	28.8333
	1.00792	2.93521	28.8333
	1.00889	2.93521	27.3333
	1.00986	2.93521	25.8333
	1.01083	2.93521	23
	1.0118	2.93521	23.3333
	1.01277	2.93521	25.1667
	0.94483	2.93639	1
	0.9458	2.93639	23.8333
	0.94677	2.93639	24
	0.94774	2.93639	23.3333
	0.94871	2.93639	23
	0.94968	2.93639	23.5
	0.95065	2.93639	24.5
	0.95163	2.93639	24.1667
	0.9526	2.93639	22.8333
	0.95357	2.93639	23.3333
	0.95454	2.93639	25.3333
	0.95551	2.93639	24.6667
	0.95648	2.93639	25
	0.95745	2.93639	28.6667
	0.95842	2.93639	23.8333
	0.95939	2.93639	23.3333
	0.96036	2.93639	25.5
	0.96133	2.93639	29.1667
	0.9623	2.93639	27.8333
	0.96327	2.93639	26.8333
	0.96424	2.93639	26.3333
	0.96521	2.93639	27.3333
	0.96618	2.93639	26.8333
	0.96715	2.93639	26.8333
	0.96812	2.93639	24.8333
	0.9691	2.93639	21.5
	0.97007	2.93639	22.1667
	0.97104	2.93639	20.6667
	0.97201	2.93639	26.5
	0.97298	2.93639	27.1667
	0.97395	2.93639	26.5
	0.97492	2.93639	24.3333
	0.97589	2.93639	27.1667
	0.97686	2.93639	26.8333
	0.97783	2.93639	26.8333
	0.9788	2.93639	24.1667
	0.97977	2.93639	24.3333
	0.98074	2.93639	27.5
	0.98171	2.93639	24.3333
	0.98268	2.93639	24.3333
	0.98365	2.93639	25.6667
	0.98462	2.93639	24.6667
	0.98559	2.93639	26.3333
	0.98656	2.93639	21.8333
	0.98754	2.93639	21.6667
	0.98851	2.93639	24.3333
	0.98948	2.93639	26.1667
	0.99045	2.93639	27.6667
	0.99142	2.93639	26.3333
	0.99239	2.93639	24.5
	0.99336	2.93639	25.6667
	0.99433	2.93639	24.6667
	0.9953	2.93639	23.3333
	0.99627	2.93639	25.3333
	0.99724	2.93639	33.3333
	0.99821	2.93639	49.6667
	0.99918	2.93639	85.3333
	1.00015	2.93639	83.8333
	1.00112	2.93639	63.6667
	1.00209	2.93639	34.5
	1.00306	2.93639	28.5
	1.00403	2.93639	26.5
	1.005	2.93639	25.3333
	1.00598	2.93639	25.8333
	1.00695	2.93639	26.5
	1.00792	2.93639	27.8333
	1.00889	2.93639	28.5
	1.00986	2.93639	28
	1.01083	2.93639	24.3333
	1.0118	2.93639	25.6667
	1.01277	2.93639	27.5
	0.94483	2.93756	1
	0.9458	2.93756	24.25
	0.94677	2.93756	23.6667
	0.94774	2.93756	22
	0.94871	2.93756	23
	0.94968	2.93756	24.1667
	0.95065	2.93756	23
	0.95163	2.93756	24.6667
	0.9526	2.93756	22.6667
	0.95357	2.93756	23
	0.95454	2.93756	23.3333
	0.95551	2.93756	24
	0.95648	2.93756	25.5
	0.95745	2.93756	29.5
	0.95842	2.93756	24.8333
	0.95939	2.93756	24.5
	0.96036	2.93756	25
	0.96133	2.93756	28
	0.9623	2.93756	29
	0.96327	2.93756	26.5
	0.96424	2.93756	24.5
	0.96521	2.93756	26
	0.96618	2.93756	25.1667
	0.96715	2.93756	26
	0.96812	2.93756	22
	0.9691	2.93756	21.8333
	0.97007	2.93756	23.3333
	0.97104	2.93756	20.8333
	0.97201	2.93756	27.3333
	0.97298	2.93756	28.5
	0.97395	2.93756	29.1667
	0.97492	2.93756	26.8333
	0.97589	2.93756	26.1667
	0.97686	2.93756	23.8333
	0.97783	2.93756	24
	0.9788	2.93756	21
	0.97977	2.93756	23.3333
	0.98074	2.93756	26.8333
	0.98171	2.93756	24.1667
	0.98268	2.93756	25.1667
	0.98365	2.93756	26.6667
	0.98462	2.93756	25.3333
	0.98559	2.93756	28.5
	0.98656	2.93756	22.6667
	0.98754	2.93756	21
	0.98851	2.93756	23.8333
	0.98948	2.93756	25.8333
	0.99045	2.93756	27.8333
	0.99142	2.93756	28.3333
	0.99239	2.93756	24.5
	0.99336	2.93756	25.8333
	0.99433	2.93756	27.5
	0.9953	2.93756	25.8333
	0.99627	2.93756	25.3333
	0.99724	2.93756	27.3333
	0.99821	2.93756	48.1667
	0.99918	2.93756	79
	1.00015	2.93756	76.3333
	1.00112	2.93756	63.3333
	1.00209	2.93756	36
	1.00306	2.93756	27.1667
	1.00403	2.93756	25.8333
	1.005	2.93756	25.3333
	1.00598	2.93756	25
	1.00695	2.93756	29.1667
	1.00792	2.93756	29
	1.00889	2.93756	29.5
	1.00986	2.93756	29
	1.01083	2.93756	26.8333
	1.0118	2.93756	26.3333
	1.01277	2.93756	26.6667
	1.01374	2.93756	26.75
	0.9458	2.93874	21.5
	0.94677	2.93874	25.5
	0.94774	2.93874	24
	0.94871	2.93874	23.1667
	0.94968	2.93874	22.8333
	0.95065	2.93874	22.3333
	0.95163	2.93874	23.6667
	0.9526	2.93874	23
	0.95357	2.93874	25.1667
	0.95454	2.93874	23.3333
	0.95551	2.93874	23
	0.95648	2.93874	24.1667
	0.95745	2.93874	27.1667
	0.95842	2.93874	26.1667
	0.95939	2.93874	23.8333
	0.96036	2.93874	24.8333
	0.96133	2.93874	25.3333
	0.9623	2.93874	27
	0.96327	2.93874	25.3333
	0.96424	2.93874	24.3333
	0.96521	2.93874	26.1667
	0.96618	2.93874	23.3333
	0.96715	2.93874	24.1667
	0.96812	2.93874	21.5
	0.9691	2.93874	23.6667
	0.97007	2.93874	25.1667
	0.97104	2.93874	25
	0.97201	2.93874	25.1667
	0.97298	2.93874	27
	0.97395	2.93874	29.5
	0.97492	2.93874	26.6667
	0.97589	2.93874	28
	0.97686	2.93874	25.3333
	0.97783	2.93874	25.1667
	0.9788	2.93874	22.6667
	0.97977	2.93874	23.6667
	0.98074	2.93874	26.5
	0.98171	2.93874	24.3333
	0.98268	2.93874	25.3333
	0.98365	2.93874	28
	0.98462	2.93874	24.1667
	0.98559	2.93874	29.3333
	0.98656	2.93874	27
	0.98754	2.93874	24.5
	0.98851	2.93874	27.3333
	0.98948	2.93874	25.8333
	0.99045	2.93874	27.8333
	0.99142	2.93874	29.3333
	0.99239	2.93874	25.1667
	0.99336	2.93874	26.5
	0.99433	2.93874	29.5
	0.9953	2.93874	27.8333
	0.99627	2.93874	27.8333
	0.99724	2.93874	28.1667
	0.99821	2.93874	46.6667
	0.99918	2.93874	71.8333
	1.00015	2.93874	69.3333
	1.00112	2.93874	62.8333
	1.00209	2.93874	34.5
	1.00306	2.93874	26.5
	1.00403	2.93874	27.3333
	1.005	2.93874	25.8333
	1.00598	2.93874	24
	1.00695	2.93874	29.6667
	1.00792	2.93874	28.8333
	1.00889	2.93874	29.5
	1.00986	2.93874	28.6667
	1.01083	2.93874	28.3333
	1.0118	2.93874	26.3333
	1.01277	2.93874	26.8333
	1.01374	2.93874	27
	0.9458	2.93992	1
	0.94677	2.93992	28.5
	0.94774	2.93992	23.8333
	0.94871	2.93992	24.3333
	0.94968	2.93992	24.1667
	0.95065	2.93992	25.1667
	0.95163	2.93992	26
	0.9526	2.93992	25.3333
	0.95357	2.93992	28.5
	0.95454	2.93992	26.3333
	0.95551	2.93992	22.5
	0.95648	2.93992	23.1667
	0.95745	2.93992	25.8333
	0.95842	2.93992	24.3333
	0.95939	2.93992	23.6667
	0.96036	2.93992	25.3333
	0.96133	2.93992	24.1667
	0.9623	2.93992	25.3333
	0.96327	2.93992	24.8333
	0.96424	2.93992	24.5
	0.96521	2.93992	25
	0.96618	2.93992	24.5
	0.96715	2.93992	26.1667
	0.96812	2.93992	23.3333
	0.9691	2.93992	24.6667
	0.97007	2.93992	24.8333
	0.97104	2.93992	24.8333
	0.97201	2.93992	26.3333
	0.97298	2.93992	28.8333
	0.97395	2.93992	30
	0.97492	2.93992	26.3333
	0.97589	2.93992	26.3333
	0.97686	2.93992	25.6667
	0.97783	2.93992	25.3333
	0.9788	2.93992	23.8333
	0.97977	2.93992	23
	0.98074	2.93992	24.3333
	0.98171	2.93992	23
	0.98268	2.93992	23.5
	0.98365	2.93992	24.8333
	0.98462	2.93992	24.3333
	0.98559	2.93992	27.6667
	0.98656	2.93992	28.1667
	0.98754	2.93992	26.1667
	0.98851	2.93992	27.6667
	0.98948	2.93992	26.8333
	0.99045	2.93992	27
	0.99142	2.93992	27.8333
	0.99239	2.93992	27.5
	0.99336	2.93992	28.1667
	0.99433	2.93992	31.1667
	0.9953	2.93992	29.8333
	0.99627	2.93992	28.3333
	0.99724	2.93992	26.5
	0.99821	2.93992	42.8333
	0.99918	2.93992	62.5
	1.00015	2.93992	73
	1.00112	2.93992	65
	1.00209	2.93992	37.8333
	1.00306	2.93992	25.1667
	1.00403	2.93992	26.6667
	1.005	2.93992	25.1667
	1.00598	2.93992	24.5
	1.00695	2.93992	30.1667
	1.00792	2.93992	31.8333
	1.00889	2.93992	32.1667
	1.00986	2.93992	28.5
	1.01083	2.93992	26.1667
	1.0118	2.93992	25.1667
	1.01277	2.93992	25.6667
	1.01374	2.93992	27.6667
	1.01471	2.93992	27
	0.9458	2.9411	1
	0.94677	2.9411	29
	0.94774	2.9411	25
	0.94871	2.9411	25.3333
	0.94968	2.9411	26.3333
	0.95065	2.9411	26.1667
	0.95163	2.9411	25.6667
	0.9526	2.9411	25.5
	0.95357	2.9411	28.3333
	0.95454	2.9411	28.6667
	0.95551	2.9411	23.1667
	0.95648	2.9411	22.6667
	0.95745	2.9411	24.8333
	0.95842	2.9411	23.1667
	0.95939	2.9411	21.5
	0.96036	2.9411	23.8333
	0.96133	2.9411	23.8333
	0.9623	2.9411	25.5
	0.96327	2.9411	25.8333
	0.96424	2.9411	25.8333
	0.96521	2.9411	24.5
	0.96618	2.9411	24.5
	0.96715	2.9411	24.1667
	0.96812	2.9411	23.6667
	0.9691	2.9411	23.6667
	0.97007	2.9411	24.1667
	0.97104	2.9411	25.3333
	0.97201	2.9411	27.5
	0.97298	2.9411	28.3333
	0.97395	2.9411	28
	0.97492	2.9411	25
	0.97589	2.9411	25.8333
	0.97686	2.9411	27
	0.97783	2.9411	26
	0.9788	2.9411	24
	0.97977	2.9411	22.3333
	0.98074	2.9411	24.6667
	0.98171	2.9411	23
	0.98268	2.9411	25.5
	0.98365	2.9411	25
	0.98462	2.9411	23.6667
	0.98559	2.9411	25.5
	0.98656	2.9411	28.1667
	0.98754	2.9411	27.6667
	0.98851	2.9411	27.5
	0.98948	2.9411	25.1667
	0.99045	2.9411	25.8333
	0.99142	2.9411	26
	0.99239	2.9411	27
	0.99336	2.9411	27.5
	0.99433	2.9411	29.1667
	0.9953	2.9411	30
	0.99627	2.9411	29.8333
	0.99724	2.9411	29.6667
	0.99821	2.9411	42.1667
	0.99918	2.9411	62.8333
	1.00015	2.9411	74.6667
	1.00112	2.9411	65.5
	1.00209	2.9411	39.3333
	1.00306	2.9411	26.5
	1.00403	2.9411	26.6667
	1.005	2.9411	26
	1.00598	2.9411	28.3333
	1.00695	2.9411	30.6667
	1.00792	2.9411	31.5
	1.00889	2.9411	32.5
	1.00986	2.9411	29.3333
	1.01083	2.9411	27.5
	1.0118	2.9411	27.6667
	1.01277	2.9411	27.3333
	1.01374	2.9411	28.5
	1.01471	2.9411	28.8333
	0.94677	2.94227	1
	0.94774	2.94227	23
	0.94871	2.94227	26.1667
	0.94968	2.94227	28.6667
	0.95065	2.94227	28.8333
	0.95163	2.94227	27.5
	0.9526	2.94227	25.8333
	0.95357	2.94227	28
	0.95454	2.94227	29
	0.95551	2.94227	23.8333
	0.95648	2.94227	24.1667
	0.95745	2.94227	27.1667
	0.95842	2.94227	24.6667
	0.95939	2.94227	23.3333
	0.96036	2.94227	25.6667
	0.96133	2.94227	26
	0.9623	2.94227	26.3333
	0.96327	2.94227	25.1667
	0.96424	2.94227	26.5
	0.96521	2.94227	25.6667
	0.96618	2.94227	24.6667
	0.96715	2.94227	23
	0.96812	2.94227	22.5
	0.9691	2.94227	23.1667
	0.97007	2.94227	24.8333
	0.97104	2.94227	25.5
	0.97201	2.94227	26.8333
	0.97298	2.94227	27.5
	0.97395	2.94227	28.5
	0.97492	2.94227	26.8333
	0.97589	2.94227	25.5
	0.97686	2.94227	26.6667
	0.97783	2.94227	25.5
	0.9788	2.94227	23.3333
	0.97977	2.94227	23.6667
	0.98074	2.94227	25.3333
	0.98171	2.94227	23
	0.98268	2.94227	25.5
	0.98365	2.94227	28
	0.98462	2.94227	27.5
	0.98559	2.94227	24
	0.98656	2.94227	26.5
	0.98754	2.94227	28.1667
	0.98851	2.94227	28.8333
	0.98948	2.94227	27.1667
	0.99045	2.94227	26.8333
	0.99142	2.94227	25
	0.99239	2.94227	26.1667
	0.99336	2.94227	29
	0.99433	2.94227	30.1667
	0.9953	2.94227	31
	0.99627	2.94227	27.5
	0.99724	2.94227	28.1667
	0.99821	2.94227	43.5
	0.99918	2.94227	70.6667
	1.00015	2.94227	85.6667
	1.00112	2.94227	76.5
	1.00209	2.94227	44.8333
	1.00306	2.94227	27.1667
	1.00403	2.94227	26.1667
	1.005	2.94227	27
	1.00598	2.94227	29.5
	1.00695	2.94227	29
	1.00792	2.94227	30.8333
	1.00889	2.94227	31
	1.00986	2.94227	30
	1.01083	2.94227	27.8333
	1.0118	2.94227	27
	1.01277	2.94227	27.5
	1.01374	2.94227	28.5
	1.01471	2.94227	28.5
	0.94677	2.94345	1
	0.94774	2.94345	25.5
	0.94871	2.94345	27.1667
	0.94968	2.94345	27.1667
	0.95065	2.94345	27.1667
	0.95163	2.94345	26.1667
	0.9526	2.94345	24.1667
	0.95357	2.94345	24.8333
	0.95454	2.94345	25.8333
	0.95551	2.94345	25.1667
	0.95648	2.94345	28.1667
	0.95745	2.94345	27.8333
	0.95842	2.94345	26.3333
	0.95939	2.94345	25.8333
	0.96036	2.94345	26.6667
	0.96133	2.94345	27
	0.9623	2.94345	26.6667
	0.96327	2.94345	25.5
	0.96424	2.94345	26
	0.96521	2.94345	26.1667
	0.96618	2.94345	25.8333
	0.96715	2.94345	24.5
	0.96812	2.94345	24.6667
	0.9691	2.94345	22.1667
	0.97007	2.94345	23.3333
	0.97104	2.94345	25.5
	0.97201	2.94345	27.3333
	0.97298	2.94345	26.3333
	0.97395	2.94345	25.8333
	0.97492	2.94345	28
	0.97589	2.94345	30.5
	0.97686	2.94345	27.6667
	0.97783	2.94345	25.5
	0.9788	2.94345	23.5
	0.97977	2.94345	26.1667
	0.98074	2.94345	25.6667
	0.98171	2.94345	23.3333
	0.98268	2.94345	25
	0.98365	2.94345	31.5
	0.98462	2.94345	27.6667
	0.98559	2.94345	24.5
	0.98656	2.94345	28.3333
	0.98754	2.94345	28.8333
	0.98851	2.94345	28.8333
	0.98948	2.94345	28.3333
	0.99045	2.94345	28
	0.99142	2.94345	28.3333
	0.99239	2.94345	27.5
	0.99336	2.94345	26.6667
	0.99433	2.94345	26.1667
	0.9953	2.94345	29.5
	0.99627	2.94345	28.1667
	0.99724	2.94345	27
	0.99821	2.94345	50.1667
	0.99918	2.94345	100.5
	1.00015	2.94345	112
	1.00112	2.94345	101.667
	1.00209	2.94345	54.1667
	1.00306	2.94345	28.3333
	1.00403	2.94345	26
	1.005	2.94345	28.3333
	1.00598	2.94345	32
	1.00695	2.94345	31.5
	1.00792	2.94345	30.1667
	1.00889	2.94345	29
	1.00986	2.94345	30.6667
	1.01083	2.94345	29
	1.0118	2.94345	29
	1.01277	2.94345	29.5
	1.01374	2.94345	31.3333
	1.01471	2.94345	29
	1.01568	2.94345	23.75
	0.94774	2.94463	24.5
	0.94871	2.94463	25.5
	0.94968	2.94463	24.6667
	0.95065	2.94463	26.3333
	0.95163	2.94463	26.3333
	0.9526	2.94463	24.6667
	0.95357	2.94463	23.8333
	0.95454	2.94463	23.5
	0.95551	2.94463	25.1667
	0.95648	2.94463	27.8333
	0.95745	2.94463	27.6667
	0.95842	2.94463	26.1667
	0.95939	2.94463	26.8333
	0.96036	2.94463	27.5
	0.96133	2.94463	26.8333
	0.9623	2.94463	24.3333
	0.96327	2.94463	23.3333
	0.96424	2.94463	23.8333
	0.96521	2.94463	25.3333
	0.96618	2.94463	25.6667
	0.96715	2.94463	26
	0.96812	2.94463	28.3333
	0.9691	2.94463	25.3333
	0.97007	2.94463	24.3333
	0.97104	2.94463	26.5
	0.97201	2.94463	27.3333
	0.97298	2.94463	26
	0.97395	2.94463	25.3333
	0.97492	2.94463	28
	0.97589	2.94463	32.3333
	0.97686	2.94463	28.8333
	0.97783	2.94463	28.3333
	0.9788	2.94463	25.8333
	0.97977	2.94463	27.3333
	0.98074	2.94463	25
	0.98171	2.94463	23.8333
	0.98268	2.94463	23.6667
	0.98365	2.94463	30.8333
	0.98462	2.94463	29.3333
	0.98559	2.94463	26.6667
	0.98656	2.94463	30.1667
	0.98754	2.94463	28.8333
	0.98851	2.94463	28.5
	0.98948	2.94463	28.8333
	0.99045	2.94463	28.1667
	0.99142	2.94463	27
	0.99239	2.94463	28.1667
	0.99336	2.94463	29.6667
	0.99433	2.94463	28.3333
	0.9953	2.94463	28
	0.99627	2.94463	25.6667
	0.99724	2.94463	26.1667
	0.99821	2.94463	55.6667
	0.99918	2.94463	120.833
	1.00015	2.94463	165.833
	1.00112	2.94463	128.667
	1.00209	2.94463	57.1667
	1.00306	2.94463	29.6667
	1.00403	2.94463	27.3333
	1.005	2.94463	27.3333
	1.00598	2.94463	28.8333
	1.00695	2.94463	28.5
	1.00792	2.94463	30.6667
	1.00889	2.94463	28.3333
	1.00986	2.94463	30.1667
	1.01083	2.94463	26.8333
	1.0118	2.94463	27.6667
	1.01277	2.94463	30.3333
	1.01374	2.94463	32
	1.01471	2.94463	28
	1.01568	2.94463	25.3333
	0.94774	2.94581	1
	0.94871	2.94581	24.3333
	0.94968	2.94581	23.3333
	0.95065	2.94581	23.3333
	0.95163	2.94581	24.3333
	0.9526	2.94581	23
	0.95357	2.94581	21
	0.95454	2.94581	19.3333
	0.95551	2.94581	25.1667
	0.95648	2.94581	27.3333
	0.95745	2.94581	29.1667
	0.95842	2.94581	27
	0.95939	2.94581	28.3333
	0.96036	2.94581	28
	0.96133	2.94581	25
	0.9623	2.94581	23.5
	0.96327	2.94581	23.1667
	0.96424	2.94581	22
	0.96521	2.94581	23.6667
	0.96618	2.94581	26.1667
	0.96715	2.94581	27.1667
	0.96812	2.94581	30.1667
	0.9691	2.94581	27.8333
	0.97007	2.94581	25.6667
	0.97104	2.94581	26.1667
	0.97201	2.94581	27.1667
	0.97298	2.94581	28.6667
	0.97395	2.94581	25
	0.97492	2.94581	27.3333
	0.97589	2.94581	30.8333
	0.97686	2.94581	27.3333
	0.97783	2.94581	28.5
	0.9788	2.94581	25.6667
	0.97977	2.94581	27.1667
	0.98074	2.94581	25.1667
	0.98171	2.94581	24
	0.98268	2.94581	23
	0.98365	2.94581	27.8333
	0.98462	2.94581	27.5
	0.98559	2.94581	28.5
	0.98656	2.94581	28.5
	0.98754	2.94581	28.5
	0.98851	2.94581	27
	0.98948	2.94581	27.3333
	0.99045	2.94581	26.1667
	0.99142	2.94581	26.1667
	0.99239	2.94581	28.5
	0.99336	2.94581	28
	0.99433	2.94581	25.6667
	0.9953	2.94581	25.3333
	0.99627	2.94581	26.1667
	0.99724	2.94581	27.1667
	0.99821	2.94581	71.6667
	0.99918	2.94581	183.167
	1.00015	2.94581	249.5
	1.00112	2.94581	212.333
	1.00209	2.94581	93
	1.00306	2.94581	30.8333
	1.00403	2.94581	29
	1.005	2.94581	26.5
	1.00598	2.94581	27.3333
	1.00695	2.94581	27.3333
	1.00792	2.94581	28.1667
	1.00889	2.94581	26
	1.00986	2.94581	29.8333
	1.01083	2.94581	27
	1.0118	2.94581	27.5
	1.01277	2.94581	27.8333
	1.01374	2.94581	30.5
	1.01471	2.94581	28.3333
	1.01568	2.94581	26
	1.01665	2.94581	29.25
	0.94774	2.94698	1
	0.94871	2.94698	23.25
	0.94968	2.94698	22.8333
	0.95065	2.94698	22.6667
	0.95163	2.94698	25.8333
	0.9526	2.94698	24.1667
	0.95357	2.94698	21.8333
	0.95454	2.94698	21
	0.95551	2.94698	25.3333
	0.95648	2.94698	23.5
	0.95745	2.94698	26.5
	0.95842	2.94698	27.8333
	0.95939	2.94698	24.6667
	0.96036	2.94698	23.3333
	0.96133	2.94698	26
	0.9623	2.94698	25.1667
	0.96327	2.94698	23.3333
	0.96424	2.94698	22.8333
	0.96521	2.94698	24.5
	0.96618	2.94698	27.1667
	0.96715	2.94698	26.6667
	0.96812	2.94698	28.8333
	0.9691	2.94698	28.5
	0.97007	2.94698	29
	0.97104	2.94698	28.5
	0.97201	2.94698	26.5
	0.97298	2.94698	29
	0.97395	2.94698	25.8333
	0.97492	2.94698	25.3333
	0.97589	2.94698	26.1667
	0.97686	2.94698	27.5
	0.97783	2.94698	28.1667
	0.9788	2.94698	23.6667
	0.97977	2.94698	24.6667
	0.98074	2.94698	24.6667
	0.98171	2.94698	26
	0.98268	2.94698	26.1667
	0.98365	2.94698	26.8333
	0.98462	2.94698	27.6667
	0.98559	2.94698	27.6667
	0.98656	2.94698	25.8333
	0.98754	2.94698	27.6667
	0.98851	2.94698	26.6667
	0.98948	2.94698	26.8333
	0.99045	2.94698	26.1667
	0.99142	2.94698	23.6667
	0.99239	2.94698	27.5
	0.99336	2.94698	29.6667
	0.99433	2.94698	28.1667
	0.9953	2.94698	24.5
	0.99627	2.94698	27.5
	0.99724	2.94698	33.5
	0.99821	2.94698	112.833
	0.99918	2.94698	272.333
	1.00015	2.94698	371.833
	1.00112	2.94698	295
	1.00209	2.94698	117
	1.00306	2.94698	30.5
	1.00403	2.94698	32.8333
	1.005	2.94698	30.3333
	1.00598	2.94698	25.5
	1.00695	2.94698	23.5
	1.00792	2.94698	25.6667
	1.00889	2.94698	25.6667
	1.00986	2.94698	30
	1.01083	2.94698	29.1667
	1.0118	2.94698	28.1667
	1.01277	2.94698	28.5
	1.01374	2.94698	26.8333
	1.01471	2.94698	26
	1.01568	2.94698	27.8333
	1.01665	2.94698	31
	0.94871	2.94816	25
	0.94968	2.94816	23
	0.95065	2.94816	22.5
	0.95163	2.94816	26.1667
	0.9526	2.94816	24
	0.95357	2.94816	22
	0.95454	2.94816	20.1667
	0.95551	2.94816	24.8333
	0.95648	2.94816	24.5
	0.95745	2.94816	26.8333
	0.95842	2.94816	27.5
	0.95939	2.94816	24
	0.96036	2.94816	22.1667
	0.96133	2.94816	25.3333
	0.9623	2.94816	25.3333
	0.96327	2.94816	25.5
	0.96424	2.94816	27.1667
	0.96521	2.94816	27.1667
	0.96618	2.94816	28.8333
	0.96715	2.94816	26.6667
	0.96812	2.94816	26.1667
	0.9691	2.94816	25.8333
	0.97007	2.94816	27.8333
	0.97104	2.94816	27
	0.97201	2.94816	24.6667
	0.97298	2.94816	28.8333
	0.97395	2.94816	27.8333
	0.97492	2.94816	30
	0.97589	2.94816	24.8333
	0.97686	2.94816	26.3333
	0.97783	2.94816	26
	0.9788	2.94816	22.8333
	0.97977	2.94816	24.6667
	0.98074	2.94816	24
	0.98171	2.94816	25.8333
	0.98268	2.94816	25.6667
	0.98365	2.94816	26.3333
	0.98462	2.94816	26.1667
	0.98559	2.94816	26.3333
	0.98656	2.94816	24.6667
	0.98754	2.94816	27
	0.98851	2.94816	27.1667
	0.98948	2.94816	27
	0.99045	2.94816	26.3333
	0.99142	2.94816	28.6667
	0.99239	2.94816	32
	0.99336	2.94816	29.3333
	0.99433	2.94816	28.3333
	0.9953	2.94816	27.6667
	0.99627	2.94816	32.1667
	0.99724	2.94816	37.6667
	0.99821	2.94816	134.333
	0.99918	2.94816	389
	1.00015	2.94816	535.167
	1.00112	2.94816	379.333
	1.00209	2.94816	118.833
	1.00306	2.94816	36.1667
	1.00403	2.94816	32.5
	1.005	2.94816	33
	1.00598	2.94816	27.1667
	1.00695	2.94816	23.8333
	1.00792	2.94816	24
	1.00889	2.94816	25
	1.00986	2.94816	29.8333
	1.01083	2.94816	32
	1.0118	2.94816	29.3333
	1.01277	2.94816	29
	1.01374	2.94816	27.5
	1.01471	2.94816	27
	1.01568	2.94816	27.5
	1.01665	2.94816	30
	1.01762	2.94816	25
	0.94871	2.94934	1
	0.94968	2.94934	22.25
	0.95065	2.94934	23.5
	0.95163	2.94934	26
	0.9526	2.94934	23.3333
	0.95357	2.94934	21.8333
	0.95454	2.94934	20.6667
	0.95551	2.94934	22.8333
	0.95648	2.94934	23.3333
	0.95745	2.94934	23.5
	0.95842	2.94934	25.6667
	0.95939	2.94934	22
	0.96036	2.94934	21
	0.96133	2.94934	25.5
	0.9623	2.94934	25
	0.96327	2.94934	25.1667
	0.96424	2.94934	27
	0.96521	2.94934	26.8333
	0.96618	2.94934	29.6667
	0.96715	2.94934	28.5
	0.96812	2.94934	26.3333
	0.9691	2.94934	24.3333
	0.97007	2.94934	26.1667
	0.97104	2.94934	27.5
	0.97201	2.94934	25.5
	0.97298	2.94934	25.5
	0.97395	2.94934	28.1667
	0.97492	2.94934	30.5
	0.97589	2.94934	26.3333
	0.97686	2.94934	28
	0.97783	2.94934	29.5
	0.9788	2.94934	26.8333
	0.97977	2.94934	23.8333
	0.98074	2.94934	21.8333
	0.98171	2.94934	25.1667
	0.98268	2.94934	25.8333
	0.98365	2.94934	27
	0.98462	2.94934	26
	0.98559	2.94934	25.3333
	0.98656	2.94934	26.1667
	0.98754	2.94934	24.3333
	0.98851	2.94934	25.3333
	0.98948	2.94934	25.1667
	0.99045	2.94934	27.6667
	0.99142	2.94934	30.5
	0.99239	2.94934	32
	0.99336	2.94934	30.6667
	0.99433	2.94934	30.1667
	0.9953	2.94934	29.5
	0.99627	2.94934	34.3333
	0.99724	2.94934	39
	0.99821	2.94934	194.167
	0.99918	2.94934	629
	1.00015	2.94934	722
	1.00112	2.94934	566.167
	1.00209	2.94934	203.167
	1.00306	2.94934	34.3333
	1.00403	2.94934	30
	1.005	2.94934	33.1667
	1.00598	2.94934	29.1667
	1.00695	2.94934	25.8333
	1.00792	2.94934	26.5
	1.00889	2.94934	28.8333
	1.00986	2.94934	31.3333
	1.01083	2.94934	31.6667
	1.0118	2.94934	28.3333
	1.01277	2.94934	29.1667
	1.01374	2.94934	27.5
	1.01471	2.94934	26.6667
	1.01568	2.94934	26.8333
	1.01665	2.94934	28.5
	1.01762	2.94934	26.5
	0.94968	2.95052	22.5
	0.95065	2.95052	23.8333
	0.95163	2.95052	25
	0.9526	2.95052	22.1667
	0.95357	2.95052	21
	0.95454	2.95052	19.3333
[truncated: 5,136 more rows]

## Sheet: Fig. S6_a
Figure S6_a	Calculated strain gradients for various tip radiuses
	force (uN)	Strain gradient_100nm (10^7/m)	Strain gradient_165nm (10^7/m)	Strain gradient_215nm (10^7/m)
	1	0.83926	0.73561	0.67167
	2	1.39222	1.16475	1.03449
	3	1.81844	1.46776	1.28087
	4	2.15023	1.70138	1.4702
	5	2.42606	1.89499	1.62646
	10	3.39937	2.57185	2.16616
	15	4.05837	3.02294	2.51914
	20	4.5667	3.36767	2.78428
	25	4.98538	3.64897	2.99704

[truncated: 13 more sheets: Fig. S6_b, Fig. S7, Fig. S8_d, Fig. S8_e, Fig. S8_f, Fig. S9, Fig. S10_b, Fig. S10_d, Fig. S11_c, Fig. S11_d, Fig. S13_b, Fig. S14, Fig. S15]
